# Supplementary material for: The First Inventory of Sardinian Mining Vascular Flora
Source: Plants (Basel). 2025 Apr 16;14(8):1225. doi: 10.3390/plants14081225 (PMC12030653; doi:10.3390/plants14081225)
Supplement: Supplementary file 1 [file plants-14-01225-s001.zip]

Archive with 1 entries (1 files):
- plants-3540003-supplementary.xlsx
