# Supplementary material for: The First Inventory of Sardinian Mining Vascular Flora
Source: Plants (Basel). 2025 Apr 16;14(8):1225. doi: 10.3390/plants14081225 (PMC12030653; doi:10.3390/plants14081225)
Supplement: Supplementary file 1 [file plants-14-01225-s001.zip › plants-3540003-supplementary.xlsx]

## Sheet: Checklist
Table S1. List of taxa with the following information:
	Name	Genera	Family	Biological form	Chorological form	Endemic (Y/N)	Endemic kind	Alien type	IUCN assesment	Metallophyte (O/F/OC) O=OBLIGATED F=FACULTATIVE OC=OCCASIONAL	Reference	Reference phytoremediation
1	Acacia pycnantha Benth	Acacia	Fabaceae	P	Australia	N		N inv		OC	8	12
2	Acacia saligna (Labill.) H.L.Wendl.	Acacia	Fabaceae	P	Australia	N		N inv		OC	2,8,10
3	Achillea ligustica All.	Achillea	Asteraceae	H	Medit. (s.s.)	N				OC	1.8
4	Achnatherum bromoides (L.) P.Beauv.	Achnatherum	Poaceae	H	Medit. (s.s.)	N				OC	1
5	Acis autumnalis (L.) Sweet	Acis	Amaryllidaceae	G	Medit. (s.s.)	N			NT		2
6	Adiantum capillus-veneris L.	Adiantum	Pteridaceae	G	Trop.	N				OC	8	13
7	Agave americana L.	Agave	Asparagaceae	P	Amer.	N		N inv		OC		14
8	Agrostis stolonifera L.	Agrostis	Poaceae	H	Medit. (s.s.)	N				F	10	15
9	Ailanthus altissima (Mill.) Swingle	Ailanthus	Simaroubaceae	P	Asiat.	N		N inv		OC	8.9	16
10	Aira caryophyllea L.	Aira	Poaceae	T	Trop.	N				OC	2.9
11	Aira elegans Willd. subsp. elegans	Aira	Poaceae	T	Medit. (s.s.)	N					9
12	Alisma plantago-aquatica L.	Alisma	Alismantaceae	Hy	Cosmop. (Sub)	N					2,3,8
13	Allium polyanthum Schult. & Schult.f.	Allium	Amaryllidaceae	G	Euri-Medit.	N			DD	F	5.8	17
14	Allium roseum L. subsp. roseum	Allium	Amaryllidaceae	G	Medit. (s.s.)	N			LC	F	1,2,3,8	18
15	Allium subhirsutum L. subsp. subhirsutum	Allium	Amaryllidaceae	G	Medit. (s.s.)	N				OC	1,2,4,5,8
16	Allium trifoliatum Cirillo	Allium	Amaryllidaceae	G	Medit. (s.s.)	N			NT		8
17	Allium triquetrum L.	Allium	Amaryllidaceae	G	Medit. (s.s.)	N			LC		1,2,4,8
18	Alnus glutinosa (L.) Gaertn.	Alnus	Betullaceae	P	Paleotemp.	N				OC	2.8	19
19	Amaranthus albus L.	Amaranthus	Amaranthaceae	T	Amer.	N		N inv			8
20	Amaranthus blitoides S. Watson	Amaranthus	Amaranthaceae	T	Amer.	N		N inv			8
21	Amaranthus retroflexus L.	Amaranthus	Amaranthaceae	T	Amer.	N		N inv		OC	2,5,8	20
22	Ambrosinia bassii L.	Ambrosinia	Araceae	G	Medit. (s.s.)	N					2,3,5,8
23	Ammoides pusilla (Brot.) Breistr.	Ammoides	Apiaceae	T	Medit. (s.s.)	N					2,5,8
24	Ampelodesmos mauritanicus (Poir.) T.Durand & Schinz	Ampelodesmos	Poaceae	H	Medit. (s.s.)	N			LC	F	10	21
25	Anacamptis longicornu (Poir.) R.M. Bateman, Pridgeon & M.W. Chase	Anacamptis	Orchidaceae	G	Medit. (s.s.)	N					1,3,5,8
26	Anacamptis papilionacea (L.) R.M.Bateman, Pridgeon & M.W.Chase	Anacamptis	Orchidaceae	G	Euri-Medit.	N					1,3,5,8,10
27	Anacamptis pyramidalis (L.). Rich.	Anacamptis	Orchidaceae	G	Euri-Medit.	N					5.8
28	Anacyclus clavatus (Desf.) Pers.	Anacyclus	Asteraceae	T	Medit. (s.s.)	N					2,3,5,8
29	Andryala integrifolia L.	Andryala	Asteraceae	T	Medit. (s.s.)	N				F	2,3,5,8	22
30	Anemone hortensis L. subsp. hortensis	Anemone	Ranunculaceae	G	Medit. (s.s.)	N					2.8
31	Anemone palmata L.	Anemone	Ranunculaceae	G	Medit. (s.s.)	N			EN		8.9
32	Anethum foeniculum L.	Anethum	Apiaceae	H	Euri-Medit.	N				F	4,5,8	23
33	Anethum piperitum Ucria	Anethum	Apiaceae	H	Medit. (s.s.)	N					1
34	Anisantha diandra (Roth) Tutin ex Tzvelev	Anisantha	Poaceae	T	Medit. (s.s.)	N					5
35	Anisantha fasciculata (C.Presl) Nevski	Anisantha	Poaceae	T	Medit. (s.s.)	N					5.8
36	Anisantha madritensis (L.) Nevski	Anisantha	Poaceae	T	Medit.-Atl. (Subatl.)	N				OC	1,3,5,8,10
37	Anisantha rubens (L.) Nevski	Anisantha	Poaceae	T	Medit.-Turan.	N					2,5,3.10
38	Anisantha sterilis (L.) Nevski	Anisantha	Poaceae	T	Medit.-Turan.	N					5.8,10
39	Anogramma leptophylla (L.) Link	Anogramma	Pteridaceae	T	Trop.	N					2,3,8,9
40	Anthemis arvensis L.	Anthemis	Asteraceae	T	Cosmop. (Sub)	N				OC	1,2,3,5,8
41	Anthyllis vulneraria L. subsp. rubriflora (DC.) Arcang.	Anthyllis	Fabaceae	H	Euri-Medit.	N				F	1.8	24
42	Antirrhinum tortuosum Bosc ex Lam.	Antirrhinum	Plantaginaceae	Ch	Medit. (s.s.)	N		A nat			2
43	Apium graveolens L.	Apium	Apiaceae	H	Paleotemp.	N				F		25
44	Arabidopsis thaliana (L.) Heynh.	Arabidopsis	Brassicaceae	T	Cosmop. (Sub)	N				F	1.8	26
45	Arabis verna (L.) W.T.Aiton	Arabis	Brassicaceae	T	Medit. (s.s.)	N					1,5,8
46	Arbutus unedo L.	Arbutus	Ericaceae	P	Medit.-Atl. (Subatl.)	N				OC	2,3,8	27
47	Arenaria balearica L.	Arenaria	Caryophyllaceae	Ch	Endem.	Y	Sa-Co-Ta-Bl		LC		1,2,5,8
48	Arenaria bertolonii Fiori	Arenaria	Caryophyllaceae	Ch	Endem.	Y	IT		LC		10
49	Arisarum vulgare O.Targ.Tozz. subsp. vulgare	Arisarum	Araceae	G	Medit. (s.s.)	N					1,2,3,4,8
50	Artemisia arborescens (Vaill.) L.	Artemisia	Asteraceae	NP	Medit. (s.s.)	N				F	5,8,9,10
51	Arum italicum Mill. subsp. italicum	Arum	Araceae	G	Medit.-Atl. (Subatl.)	N					2,4,5,8
52	Arum pictum L. f. subsp. pictum	Arum	Araceae	G	Endem.	Y	Sa-Co-Ta		LC		1,4,8
53	Arundo donax L.	Arundo	Poaceae	G	Cosmop. (Sub)	N		A inv		OC	2,5,8,10	28
54	Asparagus acutifolius L.	Asparagus	Asparagaceae	G	Medit. (s.s.)	N					2,3,5,8,9
55	Asparagus horridus L.	Asparagus	Asparagaceae	NP	Medit. (s.s.)	N					5.8
56	Asperula laevigata L.	Asperula	Rubiaceae	H	Europ. (sl.)	N					8
57	Asphodelus fistulosus L.	Asphodelus	Asphodelaceae	H	Subtrop.	N				F	2.8	29
58	Asphodelus ramosus L. subsp. ramosus	Asphodelus	Asphodelaceae	G	Medit. (s.s.)	N				OC	1,2,3,4,5,9,10
59	Asplenium ceterach L.	Asplenium	Aspleniaceae	H	Euri-Medit.	N					2,5,8
60	Asplenium obovatum Viv. subsp. obovatum	Asplenium	Aspleniaceae	H	Medit.-Atl. (Subatl.)	N					2,5,8
61	Asplenium onopteris L.	Asplenium	Aspleniaceae	H	Trop.	N					2,3,8
62	Asplenium trichomanes L. subsp. quadrivalens D.E. Mey	Asplenium	Aspleniaceae	H	Cosmop. (Sub)	N					2,8,9
63	Astragalus pelecinus (L.) Barneby subsp. pelecinus	Astragalus	Fabaceae	T	Medit. (s.s.)	N				F	2,5,8	30
64	Atocion armeria (L.) Raf.	Atocion	Caryophyllaceae	T	Europ. (sl.)	N				F		31
65	Atriplex patula L. subsp. patula	Atriplex	Amaranthaceae	T	Circumbor.	N				F	10
66	Atriplex prostrata Boucher ex DC.	Atriplex	Amaranthaceae	T	Paleotemp.	N				OC	10
67	Avena barbata Pott ex Link	Avena	Poaceae	T	Medit.-Turan.	N					1,2,5
68	Avena fatua L.	Avena	Poaceae	T	Cosmop. (Sub)	N		A nat			2,3,5,8
69	Barbarea rupicola Moris	Barbarea	Brassicaceae	Ch	Endem.	Y	Sa-Co		LC		4
70	Barlia robertiana (Loisel.) Greuter	Barlia	Orchidaceae	G	Medit. (s.s.)	N			LC		5.8
71	Bellardia trixago (L.) All.	Bellardia	Orobanchaceae	T	Euri-Medit.	N				F	2,3,5,8,10
72	Bellardia viscosa (L.) Fisch. & C.A.Mey.	Bellardia	Orobanchaceae	T	Medit.-Atl. (Subatl.)	N					2,3,5,8
73	Bellis annua L.	Bellis	Asteraceae	T	Medit.-Atl. (Subatl.)	N				OC	1,2,5,8,10
74	Bellis sylvestris Cirillo	Bellis	Asteraceae	H	Medit. (s.s.)	N				OC	1,2,5,8
75	Bellium bellidioides L.	Bellium	Asteraceae	H	Endem.	Y	Sa-Co-Bl		LC	F	2,3,4,8
76	Bellium crassifolium Moris	Bellium	Asteraceae	Ch	Endem.	Y	Sa-Co		EN	F	2.5
77	Beta vulgaris L. subsp. maritima (L.) Arcang.	Beta	Amaranthaceae	H	Euri-Medit.	N					1,2,5,8
78	Beta vulgaris L.	Beta	Amaranthaceae	H	Euri-Medit.	N				F	10	32
79	Biscutella morisiana Raffaelli	Biscutella	Brassicaceae	T	Endem.	Y	Sa-Co		LC	F	3.8
80	Bituminaria bituminosa (L.) C.H.Stirt.	Bituminaria	Fabaceae	H	Euri-Medit.	N				F	2,4,8,10	33
81	Bituminaria morisiana (Pignatti & Metlesics) Greuter	Bituminaria	Fabaceae	Ch	Endem.	Y	Sa-Co		LC	O	1,4,5,9
82	Blackstonia acuminata (W.D.J.Koch & Ziz) Domin	Blackstonia	Gentianaceae	T	Medit. (s.s.)	N				OC	5, 10
83	Blackstonia grandiflora (Viv.) Pau	Blackstonia	Gentianaceae	T	Medit. (s.s.)	N				F	5.8
84	Blackstonia perfoliata (L.) Huds. subsp. perfoliata	Blackstonia	Gentianaceae	T	Euri-Medit.	N				F	1,2,3,4,5,10	27
85	Borago officinalis L.	Borago	Boraginaceae	T	Medit. (s.s.)	N				F	5,8,9	34
86	Brachypodium distachyon (L.) P.Beauv.	Brachypodium	Poaceae	T	Medit. (s.s.)	N				OC	5
87	Brachypodium retusum (Pers.) P.Beauv.	Brachypodium	Poaceae	H	Medit. (s.s.)	N				OC	2,4,8
88	Brachypodium rupestre (Host) Roem. & Schult.	Brachypodium	Poaceae	H	Atl.	N				F	2,4,5,8
89	Brassica insularis Moris	Brassica	Brassicaceae	Ch	Endem.	Y	Sa-Si		NT		8
90	Brassica tournefortii Gouan	Brassica	Brassicaceae	T	Medit. (s.s.)	N				F	5	35
91	Brimeura fastigiata (Viv.) Chouard	Brimeura	Asparagaceae	G	Endem.	Y	Sa-Co		LC		8
92	Briza media L.	Briza	Poaceae	H	Cosmop. (Sub)	N					5.8
93	Bromus alopecuros Poir. subsp. alopecuros	Bromus	Poaceae	T	Medit. (s.s.)	N			LC		8
94	Bromus hordeaceus L.	Bromus	Poaceae	T	Cosmop. (Sub)	N					3.8
95	Bryonia marmorata E.Petit	Bryonia	Cucurbitaceae	G	Endem.	Y	Sa-Co		LC
96	Bunias erucago L.	Bunias	Brassicaceae	T	Euri-Medit.	N					2.8
97	Bupleurum fruticosum L.	Bupleurum	Apiaceae	NP	Medit. (s.s.)	N			LC	OC	5
98	Calendula arvensis (Vaill.) L.	Calendula	Asteraceae	T	Euri-Medit.	N				F	2,8,9	35
99	Campanula erinus L.	Campanula	Campanulaceae	T	Medit. (s.s.)	N					5.8
100	Camphorosma monspeliaca L. subsp. monspeliaca	Camphorosma	Amaranthaceae	Ch	Europ. (sl.)	N
101	Capparis spinosa L.	Capparis	Capparaceae	NP	Europ. (sl.)	N					5
102	Capsella bursa-pastoris (L.) Medik. subsp. bursapastoris	Capsella	Brassicaceae	H	Cosmop.	N					2,8,9,10
103	Capsella rubella Reut.	Capsella	Brassicaceae	T	Euri-Medit.	N					1,2,5,8
104	Cardamine hirsuta L.	Cardamine	Brassicaceae	T	Cosmop.	N				F	5.8	36
105	Carduus pycnocephalus L.	Carduus	Asteraceae	H	Euri-Medit.	N				F	2,3,8	37
106	Carex distachya Desf.	Carex	Cyperaceae	H	Medit. (s.s.)	N					2,4,8
107	Carex divulsa Stokes	Carex	Cyperaceae	H	Euri-Medit.	N				F	2.8	27
108	Carex flacca Schreb. subsp. erythrostachys (Hoppe) Holub	Carex	Cyperaceae	G	Europ. (sl.)	N					1,2,5,8
109	Carex halleriana Asso	Carex	Cyperaceae	H	Euri-Medit.	N					2.8
110	Carex hispida Willd. ex Schkuhr	Carex	Cyperaceae	G	Medit. (s.s.)	N			LC		5.9
111	Carex microcarpa Bertol. ex Moris	Carex	Cyperaceae	G	Endem.	Y	Sa-Co-Ta		NT		2,3,8
112	Carex otrubae Podp.	Carex	Cyperaceae	H	Medit.-Atl.	n
113	Carex punctata Gaudin	Carex	Cyperaceae	H	Euri-Medit.	N					8
114	Carlina corymbosa L.	Carlina	Asteraceae	H	Medit. (s.s.)	N				OC	2,3,4,5,9,10
115	Carlina gummifera (L.) Less.	Carlina	Asteraceae	H	Medit. (s.s.)	N				OC	2,3,8,10
116	Carlina lanata L.	Carlina	Asteraceae	T	Medit. (s.s.)	N				OC	5
117	Carpobrotus acinaciformis (L.) L.Bolus	Carpobrotus	Aizoaceae	Ch	Afric.	N		N inv		OC	5.8
118	Carpobrotus edulis (L.) N.E.Br.	Carpobrotus	Aizoaceae	Ch	Afric.	N		N inv		F	5.8,10
119	Carthamus lanatus L.	Carthamus	Asteraceae	T	Euri-Medit.	N					2.8
120	Catapodium rigidum (L.) C.E. Hubb.	Catapodium	Poaceae	T	Euri-Medit.	N					1,2,3,5,8
121	Centaurea napifolia L.	Centaurea	Asteraceae	T	Medit. (s.s.)	N					5.8
122	Centaurium erythraea Rafn.	Centaurium	Gentianaceae	T	Paleotemp.	N				F	2,3,4,5,8,10	38
123	Centaurium grandiflorum (Pers.) Ronniger	Centaurium	Gentianaceae	H	Medit. (s.s.)	N				F	5,10
124	Centaurium littorale (Turner) Gilmour subsp. littorale	Centaurium	Gentianaceae	H	Medit. (s.s.)	N					5.8
125	Centaurium pulchellum (Sw.) Hayek ex Hand.-Mazz., Stadlm., Janch. & Faltis subsp. pulchellum	Centaurium	Gentianaceae	T	Paleotemp.	N				F	5.8	38
126	Centranthus calcitrapae (L.) Dufr. subsp. calcitrapae	Centranthus	Valerianaceae	T	Medit. (s.s.)	N				OC	2,3,4,5,8
127	Centranthus pontecorvi Bacch. & Brullo	Centranthus	Valerianaceae	T	Medit. (s.s.)	N				O	2,3,4,5,8,11
128	Cerastium glomeratum Thuill.	Cerastium	Caryophyllaceae	T	Cosmop. (Sub)	N				F	1,2,5,8	35
129	Ceratonia siliqua L.	Ceratonia	Fabaceae	P	Medit. (s.s.)	N				OC	9	27
130	Cercis siliquastrum L. subsp. siliquastrum	Cercis	Fabaceae	P	Euriasiat.	N		A nat			1,2,8
131	Chamaemelum fuscatum (Brot.) Vasc.	Chamaemelum	Asteraceae	T	Medit. (s.s.)	N					5
132	Chenopodiastrum murale (L.) S.Fuentes, Uotila & Borsch	Chenopodiastrum	Amaranthaceae	T	Cosmop. (Sub)	N				F	2.8	39
133	Chenopodium album L.	Chenopodium	Amaranthaceae	T	Cosmop. (Sub)	N				F	1,2,8	39
134	Chondrilla juncea L.	Chondrilla	Asteraceae	H	Euri-Medit.	N					2,3,8
135	Cicendia filiformis (L.) Delarbre	Cicendia	Gentianaceae	T	Medit.-Atl.	N					2.8
136	Cichorium intybus L.	Cichorium	Asteraceae	H	Cosmop.	N				F	2.8	40
137	Cistus albidus L.	Cistus	Cistaceae	NP	Medit. (s.s.)	N				F	8	41
138	Cistus creticus L. subsp. eriocephalus (Viv.) Greuter & Burdet	Cistus	Cistaceae	NP	Medit. (s.s.)	N				F	2,3,4,5,8,9
139	Cistus monspeliensis L.	Cistus	Cistaceae	NP	Medit. (s.s.)	N				F	2,3,5,8,9,10	42
140	Cistus salviifolius L.	Cistus	Cistaceae	NP	Medit. (s.s.)	N				F	1,2,3,5,8,9	43
141	Clematis cirrhosa L.	Clematis	Ranunculaceae	P	Medit.-Turan.	N				F	1,2,5,9
142	Clematis flammula L.	Clematis	Ranunculaceae	P	Euri-Medit.	N					1,2,8
143	Clematis vitalba L.	Clematis	Ranunculaceae	P	Euri-Medit.	N					1,2,8
144	Clinopodium nepeta (L.) Kuntze subsp. spruneri (Boiss.) Bartolucci & F.Conti	Clinopodium	Lamiaceae	H	Euri-Medit.	N				F	2.8	44
145	Clinopodium vulgare L. subsp. arundanum (Boiss.) Nyman	Clinopodium	Lamiaceae	H	Circumbor.	N					1,2,8
146	Clypeola jonthlaspi L.	Clypeola	Brassicaceae	T	Medit. (s.s.)	N				OC	1.8
147	Coincya monensis (L.) Greuter & Burdet subsp. cheiranthos (Franco) Aedo, Leadlay & Muñoz Garm.	Coincya	Brassicaceae	H	Endem.	Y	Sa-Co				2.8
148	Colchicum cupanii Guss. subsp. cupanii	Colchicum	Colchicaceae	G	Medit. (s.s.)	N			LC		2.8
149	Coleostephus myconis (L.) Cass. ex Rchb.f.	Coleostephus	Asteraceae	T	Medit. (s.s.)	N					1,3,8
150	Convolvulus althaeoides L.	Convolvulus	Convolvulaceae	H	Medit. (s.s.)	N					2,5,8,10
151	Convolvulus arvensis L.	Convolvulus	Convolvulaceae	G	Cosmop.	N				F	2.8	45
152	Convolvulus cantabrica L.	Convolvulus	Convolvulaceae	H	Euri-Medit.	N				F	1,4,8,9,10
153	Corrigiola telephiifolia Pourr.	Corrigiola	Caryophyllaceae	H	Medit. (s.s.)	N				OC	10	46
154	Cortaderia selloana (Schult. & Schult. f.) Asch. & Graebn.	Cortaderia	Poaceae	H	Amer.	N		N inv		OC	10	47
155	Corynephorus divaricatus (Pourr.) Breistr.	Corynephorus	Poaceae	T	Medit. (s.s.)	N			LC		2.8
156	Cosentinia vellea (Aiton) Tod. subsp. vellea	Cosentinia	Pteridaceae	H	Trop.	N					8
157	Crataegus monogyna Jacq.	Crataegus	Rosaceae	P	Paleotemp.	N					2.8
158	Crepis bellidifolia Loisel.	Crepis	Asteraceae	T	Endem.	Y	Sa-Co-Ta-It		LC	F	1,3,5,8
159	Crepis leontodontoides All.	Crepis	Asteraceae	H	Medit. (s.s.)	N					9.8
160	Crepis sancta (L.) Bornm. subsp. nemausensis (P.Fourn.) Babc.	Crepis	Asteraceae	T	Medit.-Turan.	N		A nat			4.8
161	Crithmum maritimum L.	Crithmum	Apiaceae	Ch	Euri-Medit.	N					5.8
162	Crocus minimus DC.	Crocus	Iridaceae	G	Endem.	Y	Sa-Co		LC		2,3,8
163	Crupina crupinastrum (Moris) Vis.	Crupina	Asteraceae	T	Medit. (s.s.)	N					1,2,8
164	Cupressus sempervirens L.	Cupressus	Cupressaceae	P	Medit. (s.s.)	N		A nat		OC	2,8,9	48
165	Cuscuta planiflora Ten.	Cuscuta	Convolvulaceae	T	Euri-Medit.	N					2,3,8
166	Cyclamen repandum Sm. subsp. repandum	Cyclamen	Primulaceae	G	Medit. (s.s.)	N					2.8
167	Cymbalaria aequitriloba (Viv.) A.Chev. subsp. aequitriloba	Cymbalaria	Plantaginaceae	Ch	Endem.	Y	Sa-Co-BI-Ta
168	Cymbalaria muralis G Gaertn., B.Mey. & Scherb. subsp. muralis	Cymbalaria	Plantaginaceae	H	Cosmop. (Sub)	N				OC	2,5,9
169	Cynodon dactylon (L.) Pers.	Cynodon	Poaceae	H	Trop.	N				F	1,2,8,10	27
170	Cynoglossum cheirifolium L.	Cynoglossum	Boraginaceae	H	Medit. (s.s.)	N				OC		47
171	Cynoglossum creticum Mill.	Cynoglossum	Boraginaceae	H	Euri-Medit.	N					2,5,9
172	Cynosurus echinatus L.	Cynosurus	Poaceae	T	Euri-Medit.	N				OC	2.8
173	Cyperus badius Desf.	Cyperus	Cyperaceae	G	Paleotemp.	N				OC	2,3,8
174	Cyperus rotundus L.	Cyperus	Cyperaceae	G	Cosmop. (Sub)	N					2.8,10
175	Cytinus hypocistis (L.) L. subsp. hypocistis	Cytinus	Cytinaceae	G	Medit. (s.s.)	N					2.5
176	Cytinus ruber (Fourr.) Fritsch	Cytinus	Cytinaceae	G	Medit. (s.s.)	N					2.8
177	Cytisus laniger DC.	Cytisus	Fabaceae	P	Medit. (s.s.)	N				F	2,3,5,8,9
178	Cytisus scoparius (L.) Link subsp. scoparius	Cytisus	Fabaceae	P	Europ. (sl.)	N		A inv		F		49
179	Cytisus villosus Pourr.	Cytisus	Fabaceae	P	Euri-Medit.	N				F	2,6,8,10
180	Dactylis glomerata L. subsp. hispanica (Roth) Nyman	Dactylis	Poaceae	H	Medit. (s.s.)	N				F	1,2,3,4,5,8,10	38
181	Daphne gnidium L.	Daphne	Thymelaeaceae	NP	Medit. (s.s.)	N				F	1.5,10	18
182	Dasypyrum villosum (L.) P.Candargy	Dasypyrum	Poaceae	T	Medit.-Turan.	N				F	5	50
183	Daucus carota L. subsp. maritimus (Lam.) Batt.	Daucus	Apiaceae	H	Medit. (s.s.)	N					1,3,4,8
184	Daucus carota L.	Daucus	Apiaceae	H	Cosmop. (Sub)	N				F	5, 10	38
185	Daucus carota subsp. maximus (Desf.) Ball	Daucus	Apiaceae	H	Medit. (s.s.)	N					8.9
186	Delphinium ajacis (L.)	Delphinium	Ranunculaceae	T	Euri-Medit.	N					8
187	Dianthus cyathophorus Moris subsp. cyathophorus	Dianthus	Caryophyllaceae	Ch	Endem.	Y	Sa-Co		EN	F	4.8
188	Dianthus sardous Bacch., Brullo, Casti & Giusso	Dianthus	Caryophyllaceae	Ch	Endem.	Y	Sa-Co		LC	F	1,2,4,5
189	Dioscorea communis (L.) Caddick & Wilkin	Dioscorea	Dioscoreaceae	G	Euri-Medit.	N				OC	1,2,3,5,8,9
190	Dipsacus ferox Loisel.	Dipsacus	Dipsacaceae	H	Endem.	Y	Sa-Co		DD	F	1,2,3,4,8,9,10
191	Dittrichia graveolens (L.) Greuter	Dittrichia	Asteraceae	T	Medit.-Turan.	N				OC	8
192	Dittrichia viscosa (L.) Greuter	Dittrichia	Asteraceae	Ch	Medit. (s.s.)	N				F	1,2,3,4,5,9,10	33
193	Draba verna L.	Draba	Brassicaceae	T	Circumbor.	N					1,2
194	Dryopteris pallida (Bory) Maire & Petitm. subsp. pallida	Dryopteris	Dryopteridaceae	G	Medit. (s.s.)	N					5.8
195	Ecballium elaterium (L.) A.Rich.	Ecballium	Cucurbitaceae	T	Euri-Medit.	N				F	5.8,10	18
196	Echium anchusoides Bacch., Brullo & Selvi	Echium	Boraginaceae	H	Endem.	Y	Sa-Co		LC	F	2,4,6,8
197	Echium arenarium Guss.	Echium	Boraginaceae	H	Medit. (s.s.)	N					5
198	Echium creticum L. subsp. coyncianum (Lacaita) R.Fern.	Echium	Boraginaceae	H	Medit. (s.s.)	N			DD	F
199	Echium creticum L. subsp. creticum	Echium	Boraginaceae	H	Medit. (s.s.)	N			LC	F	8
200	Echium italicum L. subsp. italicum	Echium	Boraginaceae	H	Euri-Medit.	N				OC	1,2,8
201	Echium plantagineum L.	Echium	Boraginaceae	T	Euri-Medit.	N				F	1.8
202	Echium sabulicola Pomel subsp. sabulicola	Echium	Boraginaceae	H	Medit. (s.s.)	N					9
203	Echium vulgare L.	Echium	Boraginaceae	H	Medit. (s.s.)	N				OC	1
204	Ephedra distachya L. subsp. distachya	Ephedra	Ephedraceae	NP	Paleotemp.	N					2,3,8
205	Epilobium hirsutum L.	Epilobium	Onagraceae	H	Cosmop. (Sub)	N					8
206	Epipactis helleborine (L.) Crantz	Epipactis	Orchidaceae	G	Europ. (sl.)	N				F	2,3,4,8
207	Epipactis microphylla (Ehrh.) Sw.	Epipactis	Orchidaceae	G	Medit.-Turan.	N					8
208	Equisetum ramosissimum Desf.	Equisetum	Equisetaceae	G	Paleotemp.	N				F	2,3,8	38
209	Erica arborea L.	Erica	Ericaceae	P	Medit.-Atl. (Subatl.)	N				F	2,3,8,9,10	27
210	Erica terminalis Salisb.	Erica	Ericaceae	P	Medit. (s.s.)	N					8.9
211	Erigeron bonariensis L.	Erigeron	Asteraceae	T	Amer.	N		N inv		OC	1,2,8,10
212	Erigeron sumatrensis Retz.	Erigeron	Asteraceae	T	Amer.	N		N inv			2.8
213	Erodium acaule (L.) Bech. & Thell.	Erodium	Geraniaceae	H	Medit. (s.s.)	N					5
214	Erodium botrys (Cav.) Bertol.	Erodium	Geraniaceae	T	Medit. (s.s.)	N					1,8,9
215	Erodium chium (L.) Willd.	Erodium	Geraniaceae	H	Medit. (s.s.)	N					9
216	Erodium cicutarium (L.) L’Hér.	Erodium	Geraniaceae	T	Paleotemp.	N				F	2,5,8,10	51
217	Erodium malacoides (L.) L’Hér. subsp. malacoides	Erodium	Geraniaceae	T	Cosmop. (Sub)	N				F	2,5,8,9	52
218	Eryngium campestre L.	Eryngium	Apiaceae	H	Euri-Medit.	N					1,2,8
219	Eryngium tricuspidatum L. subsp. tricuspidatum	Eryngium	Apiaceae	H	Endem.	Y	Sa-Co			F	2,4,5
220	Eucalyptus camaldulensis Dehnh. subsp. camaldulensis	Eucalyptus	Myrtaceae	P	Australia	N		N inv		OC	2,8,9,10	53
221	Eucalyptus globulus Labill.	Eucalyptus	Myrtaceae	P	Australia	N		A nat			2,8,9
222	Eupatorium cannabinum L. subsp. corsicum (Req. ex Loisel.) P.Fourn.	Eupatorium	Asteraceae	H	Endem.	Y	Sa-Co-It			F	2,8,9	54
223	Euphorbia characias L.	Euphorbia	Euphorbiaceae	NP	Medit. (s.s.)	N				OC	2,5,8
224	Euphorbia dendroides L.	Euphorbia	Euphorbiaceae	NP	Medit. (s.s.)	N				F	1,5,8,10	55
225	Euphorbia exigua L. subsp. exigua	Euphorbia	Euphorbiaceae	T	Euri-Medit.	N					2.8
226	Euphorbia helioscopia L. subsp. helioscopia	Euphorbia	Euphorbiaceae	T	Cosmop.	N				F	2,8,9	35
227	Euphorbia peplus L.	Euphorbia	Euphorbiaceae	T	Cosmop.	N				OC	2,5,8
228	Euphorbia pithyusa L. subsp. cupanii (Guss. ex Bertol.) Radcl.-Sm.	Euphorbia	Euphorbiaceae	Ch	Endem.	Y	Sa-Co-Si		LC	F	1,2,3,4,5,10	56
229	Euphorbia semiperfoliata Viv.	Euphorbia	Euphorbiaceae	H	Endem.	Y	Sa-Co		LC		8
230	Euphorbia spinosa L. subsp. spinosa	Euphorbia	Euphorbiaceae	Ch	Medit. (s.s.)	N				F	2,4,8
231	Euphorbia pithyusa L. subsp. pithyusa	Euphorbia	Euphorbiaceae	Ch	Medit. (s.s.)	N				OC	8
232	Ferula communis L. subsp. communis	Ferula	Apiaceae	H	Medit. (s.s.)	N				F	2,3,4,5,8,9,10	50
233	Festuca ambigua Le Gall	Festuca	Poaceae	T	Euri-Medit.	N					2,3,8
234	Festuca fasciculata Forssk.	Festuca	Poaceae	T	Euri-Medit.	N				OC	2,5,8
235	Festuca geniculata (L.) Lag. & Rodr. subsp. geniculata	Festuca	Poaceae	T	Medit. (s.s.)	N					2.8
236	Festuca myuros L. subsp. myuros	Festuca	Poaceae	T	Cosmop. (Sub)	N					2.8
237	Ficaria verna Huds. subsp. ficariiformis (F.W.Schultz) B.Walln.	Ficaria	Ranunculaceae	H	Euri-Medit.	N					2.8
238	Ficus carica L.	Ficus	Moraceae	P	Medit.-Turan.	N				F	8.9	27
239	Filago germanica (L.) Huds.	Filago	Asteraceae	T	Paleotemp.	N				OC	1,2,8
240	Filago pygmaea L.	Filago	Asteraceae	T	Medit. (s.s.)	N				F	2,4,5
241	Filago pyramidata L.	Filago	Asteraceae	T	Euri-Medit.	N					9
242	Frankenia laevis L. subsp. laevis	Frankenia	Frankeniaceae	Ch	Medit. (s.s.)	N				F	8
243	Fraxinus ornus L. subsp. ornus	Fraxinus	Oleaceae	P	Medit. (s.s.)	N					8
244	Fumana juniperina (Lag. ex Dunal) Pau	Fumana	Cistaceae	Ch	Medit. (s.s.)	N					9
245	Fumana thymifolia (L.) Spach ex Webb	Fumana	Cistaceae	Ch	Medit. (s.s.)	N					5.8
246	Fumaria bastardii Boreau	Fumaria	Papaveraceae	T	Atl.	N				OC	2.8,10
247	Fumaria capreolata L. subsp. capreolata	Fumaria	Papaveraceae	T	Euri-Medit.	N				OC	1,2,8,9
248	Fumaria officinalis L. subsp. officinalis	Fumaria	Papaveraceae	T	Cosmop. (Sub)	N					2.8
249	Galactites tomentosus Moench	Galactites	Asteraceae	H	Medit. (s.s.)	N				F	2,3,5,8,9,10
250	Galium album Mill. subsp. album	Galium	Rubiaceae	H	Europ. (sl.)	N					5.8
251	Galium aparine L.	Galium	Rubiaceae	T	Europ. (sl.)	N				F	1,2,5	57
252	Galium corsicum Spreng.	Galium	Rubiaceae	H	Endem.	Y	Sa-Co		LC	F	8
253	Galium lucidum All.	Galium	Rubiaceae	H	Euri-Medit.	N					2,3,8
254	Galium minutulum Jord.	Galium	Rubiaceae	T	Medit. (s.s.)	N			LC
255	Galium murale (L.) All.	Galium	Rubiaceae	H	Medit. (s.s.)	N					2.5
256	Galium scabrum L.	Galium	Rubiaceae	H	Medit. (s.s.)	N					2.8
257	Galium schmidii Arrigoni	Galium	Rubiaceae	Ch	Endem.	Y	Sa-Co		LC	F	2.8
258	Galium verrucosum Huds.	Galium	Rubiaceae	T	Medit. (s.s.)	N					1.8
259	Gastridium ventricosum (Gouan) Schinz & Thell.	Gastridium	Poaceae	T	Medit.-Atl. (Subatl.)	N					5
260	Gelasia callosa (Moris) Zaika, Sukhor. & N.Kilian	Gelasia	Asteraceae	H	Endem.	Y	Sa-Co		NT	F	2,8,9
261	Genista arburensis Vals.	Genista	Fabaceae	NP	Endem.	Y	Sa-Co			F
262	Genista corsica (Loisel.) DC.	Genista	Fabaceae	NP	Endem.	Y	Sa-Co		LC	F	2,3,4,5,9
263	Genista ephedroides DC.	Genista	Fabaceae	NP	Endem.	Y	Sa		LC
264	Genista insularis Bacch., Brullo & Feoli Chiapella subsp. fodinae Bacch., Brullo & Feoli Chiapella	Genista	Fabaceae	NP	Endem.	Y	Sa-Co		LC	O	1,2,7,8
265	Genista monspessulana (L.) L.A.S.Johnson	Genista	Fabaceae	P	Medit. (s.s.)	N					2,3,8
266	Genista sardoa Vals.	Genista	Fabaceae	NP	Endem.	Y	Sa-Co		EN	F	1.5
267	Genista sulcitana Vals.	Genista	Fabaceae	NP	Endem.	Y	Sa-Co		LC	F	1,2,3,4,8
268	Genista valsecchiae Brullo & De Marco	Genista	Fabaceae	NP	Endem.	Y	Sa-Co		LC		2,4,8
269	Geranium columbinum L.	Geranium	Geraniaceae	T	Europ. (sl.)	N					10
270	Geranium dissectum L.	Geranium	Geraniaceae	T	Cosmop. (Sub)	N					1,2,8
271	Geranium lucidum L.	Geranium	Geraniaceae	T	Euri-Medit.	N					8
272	Geranium molle L.	Geranium	Geraniaceae	T	Cosmop. (Sub)	N					1.8,10
273	Geranium purpureum Vill.	Geranium	Geraniaceae	T	Euri-Medit.	N					1,2,4,5
274	Geranium robertianum L.	Geranium	Geraniaceae	T	Circumbor.	N					1,3,8
275	Geranium rotundifolium L.	Geranium	Geraniaceae	T	Cosmop. (Sub)	N				F	5	35
276	Gladiolus byzantinus Mill.	Gladiolus	Iridaceae	G	Medit. (s.s.)	N					2.8
277	Glaucium flavum Crantz	Glaucium	Papaveraceae	H	Euri-Medit.	N				F	2.5	58
278	Glebionis coronaria (L.) Cass. ex Spach	Glebionis	Asteraceae	T	Medit. (s.s.)	N				F	2,8,9	59
279	Glebionis segetum (L.) Fourr.	Glebionis	Asteraceae	T	Medit.-Turan.	N					5
280	Glechoma sardoa (Bég.) Bég.	Glechoma	Lamiaceae	H	Endem.	Y	Sa-Co
281	Hedera helix L. subsp. helix	Hedera	Araliaceae	P	Paleotemp.	N					2,8,9
282	Helichrysum microphyllum Cambess subsp. tyrrhenicum Bacch., Brullo & Giusso	Helichrysum	Asteraceae	Ch	Endem.	Y	Sa-Co		LC	F	1,2,3,4,5,8,9,10	60,61,62
283	Heliotropium europaeum L.	Heliotropium	Heliotropiaceae	T	Euri-Medit.	N				F	2.8	63
284	Helminthotheca echioides (L.) Holub	Helminthotheca	Asteraceae	T	Euri-Medit.	N				OC	5.8
285	Helosciadium nodiflorum (L.) W.D.J.Koch subsp. nodiflorum	Helosciadium	Apiaceae	Hy	Euri-Medit.	N
286	Hirschfeldia incana (L.) Lagr.-Foss. subsp. incana	Hirschfeldia	Brassicaceae	T	Medit. (s.s.)	N				F	2,3,4,5,8	18
287	Holcus lanatus L. subsp. lanatus	Holcus	Poaceae	H	Circumbor.	N				F	3,5,8	27
288	Hordeum murinum L. subsp. leporinum (Link) Arcang.	Hordeum	Poaceae	T	Euri-Medit.	N					2,3,8
289	Hyoseris lucida L. subsp. taurina (Pamp.) Peruzzi & Vangelisti	Hyoseris	Asteraceae	H	Euri-Medit.	N				F	1,2,5,10
290	Hyoseris radiata L.	Hyoseris	Asteraceae	H	Medit. (s.s.)	N					5.8
291	Hyparrhenia hirta (L.) Stapf	Hyparrhenia	Poaceae	H	Paleotrop.	N				F	2.5	64
292	Hypericum hircinum L. subsp. hircinum	Hypericum	Hypericaceae	NP	Endem.	Y	Sa-Co-Ta		LC		2,3,8,9
293	Hypericum humifusum L.	Hypericum	Hypericaceae	H	Cosmop. (Sub)	N					2.8
294	Hypericum perfoliatum L.	Hypericum	Hypericaceae	H	Medit. (s.s.)	N				F	2,4,8	38
295	Hypericum perforatum L. subsp. perforatum	Hypericum	Hypericaceae	H	Cosmop. (Sub)	N					3.8
296	Hypericum scruglii Bacch., Brullo & Salmeri	Hypericum	Hypericaceae	H	Endem.	Y	Sa		EN	F	10
297	Hypochaeris achyrophorus L.	Hypochaeris	Asteraceae	T	Medit. (s.s.)	N				F	1,2,3,5,8,10
298	Hypochaeris glabra L.	Hypochaeris	Asteraceae	T	Euri-Medit.	N					2,3,5,8
299	Hypochaeris radicata L.	Hypochaeris	Asteraceae	H	Medit.-Atl. (Subatl.)	N				F	2.8	65
300	Hypochaeris sardoa Bacch., Brullo & Terrasi	Hypochaeris	Asteraceae	H	Endem.	Y	Sa-Co		LC		4.8
301	Iberis integerrima Moris	Iberis	Brassicaceae	H	Endem.	Y	Sa-Co		NT	O	1,4,6
302	Illecebrum verticillatum L.	Illecebrum	Caryophyllaceae	T	Medit.-Atl. (Subatl.)	N				F	2.8
303	Jasione montana L.	Jasione	Campanulaceae	H	Euri-Medit.	N				F	1,2,3,4,8	27
304	Juncus acutus L. subsp. acutus	Juncus	Juncaceae	H	Euri-Medit.	N				F	2,3,4,5,10	66
305	Juncus articulatus L. subsp. articulatus	Juncus	Juncaceae	G	Circumbor.	N				F	10	67
306	Juncus capitatus Weigel	Juncus	Juncaceae	T	Euri-Medit.	N					10
307	Juncus effusus L. subsp. effusus	Juncus	Juncaceae	G	Cosmop.	N				OC	10	68
308	Juncus heterophyllus Dufour	Juncus	Juncaceae	Hy	Euri-Medit.	N			EN		10
309	Juncus hybridus Brot.	Juncus	Juncaceae	T	Cosmop. (Sub)	N				OC	2.8
310	Juncus subnodulosus Schrank	Juncus	Juncaceae	G	Euriasiat.	N				OC	10
311	Juncus subulatus Forssk.	Juncus	Juncaceae	G	Medit. (s.s.)	N					1.8
312	Juncus tenageia L.f. subsp. tenageia	Juncus	Juncaceae	T	Paleotemp.	N					2.8
313	Juniperus macrocarpa Sm.	Juniperus	Cupressaceae	P	Euri-Medit.	N					5
314	Juniperus oxycedrus L.	Juniperus	Cupressaceae	P	Medit. (s.s.)	N				F	1,2,4,8,9
315	Juniperus turbinata Guss.	Juniperus	Cupressaceae	P	Medit. (s.s.)	N				F	4.5,10
316	Kundmannia sicula (L.) DC.	Kundmannia	Apiaceae	H	Medit. (s.s.)	N				OC	1,2,8
317	Lagurus ovatus L.	Lagurus	Poaceae	T	Medit. (s.s.)	N					2,3,5
318	Lamarckia aurea (L.) Moench	Lamarckia	Poaceae	T	Medit.-Turan.	N				F	2.8	69
319	Lamium bifidum Cirillo subsp. bifidum	Lamium	Lamiaceae	T	Medit. (s.s.)	N					2.8
320	Lathyrus annus L.	Lathyrus	Fabaceae	T	Euri-Medit.	N					8.9
321	Lathyrus aphaca L. subsp. aphaca	Lathyrus	Fabaceae	T	Euri-Medit.	N					1,5,8
322	Lathyrus cicera L.	Lathyrus	Fabaceae	T	Euri-Medit.	N					2,4,8
323	Lathyrus clymenum L.	Lathyrus	Fabaceae	T	Medit. (s.s.)	N					2,3,5,8
324	Lathyrus latifolius L.	Lathyrus	Fabaceae	H	Euri-Medit.	N					9
325	Lathyrus ochrus (L.) DC.	Lathyrus	Fabaceae	T	Medit. (s.s.)	N				F	2.8	70
326	Lathyrus oleraceus Lam.	Lathyrus	Fabaceae	T	Medit. (s.s.)	N				OC	10
327	Lathyrus sphaericus Retz.	Lathyrus	Fabaceae	T	Euri-Medit.	N					1,8,9
328	Laurus nobilis L.	Laurus	Lauraceae	P	Medit. (s.s.)	N					8
329	Lavandula stoechas L. subsp. stoechas	Lavandula	Lamiaceae	Ch	Medit. (s.s.)	N				F	2,3,4,5,8,10	33
330	Legousia falcata (Ten.) Fritsch	Legousia	Campanulaceae	T	Medit. (s.s.)	N					2.8
331	Leontodon tuberosus L.	Leontodon	Asteraceae	H	Medit. (s.s.)	N				OC	1,2,4,8,10
332	Leucojum aestivum L. subsp. pulchellum (Salisb.) Briq.	Leucojum	Amaryllidaceae	G	Endem.	Y	Sa-Co		VU		8
333	Limodorum abortivum (L.) Sw.	Limodorum	Orchidaceae	G	Euri-Medit.	N					1,2
334	Limodorum trabutianum Batt.	Limodorum	Orchidaceae	G	Medit. (s.s.)	N			EN		4.8
335	Limonium acutifolium(Rchb.) Salmon	Limonium	Plumbaginaceae	Ch	Endem.	Y	Sa-Co		LC
336	Limonium merxmuelleri Erben subsp. merxmuelleri	Limonium	Plumbaginaceae	Ch	Endem.	Y	Sa-Co		LC	O	2.8
337	Limonium merxmuelleri Erben subsp. sulcitanum (Arrigoni) Arrigoni	Limonium	Plumbaginaceae	Ch	Endem.	Y	Sa-Co		LC	F	1.5,10
338	Linaria pelisseriana (L.) Mill.	Linaria	Plantaginaceae	T	Medit.-Atl. (Subatl.)	N					2.8
339	Linum maritimum L.	Linum	Linaceae	H	Medit. (s.s.)	N					2.8
340	Linum mulleri Moris	Linum	Linaceae	H	Endem.	Y	Sa-Co		EN	O	1,4,5,8
341	Linum strictum L.	Linum	Linaceae	T	Medit. (s.s.)	N				OC	3,5,8
342	Linum trigynum L.	Linum	Linaceae	T	Euri-Medit.	N				OC	2,5,8
343	Linum usitatissimum L. subsp. angustifolium (Huds.) Thell.	Linum	Linaceae	H	Medit.-Atl. (Subatl.)	N				F	2,4,8	71
344	Lobularia maritima (L.) DESV.	Lobularia	Brassicaceae	H	Medit. (s.s.)	N				F	1.5,10	72
345	Logfia gallica (L.) Cosson & Germ.	Logfia	Asteraceae	T	Euri-Medit.	N					1,2,3,5,8
346	Lolium arundinaceum (Schreb.) Darbysh.	Lolium	Poaceae	H	Cosmop.	N				F	2	73
347	Lolium rigidum Gaudin subsp. rigidum	Lolium	Poaceae	T	Medit.-Turan.	N				OC	3.8,10	74
348	Loncomelos narbonensis (L.) Raf.	Loncomelos	Asparagaceae	G	Euri-Medit.	N					8
349	Lonicera implexa Aiton subsp. implexa	Lonicera	Caprifoliaceae	P	Medit. (s.s.)	N					1.8
350	Lotus corniculatus L.	Lotus	Fabaceae	H	Cosmop.	N				F	2	38
351	Lotus cytisoides L.	Lotus	Fabaceae	Ch	Medit. (s.s.)	N					5,10
352	Lotus dorycnium L. subsp. dorycnium	Lotus	Fabaceae	Ch	Medit. (s.s.)	N				F	1,2,5,8,10
353	Lotus edulis L.	Lotus	Fabaceae	T	Medit. (s.s.)	N				F	1,5,8	75
354	Lotus hirsutus L.	Lotus	Fabaceae	Ch	Euri-Medit.	N					2.8
355	Lotus maritimus L.	Lotus	Fabaceae	H	Euri-Medit.	N					2,3
356	Lotus ornithopodioides L.	Lotus	Fabaceae	T	Medit. (s.s.)	N				F	1.5	75
357	Lotus rectus L.	Lotus	Fabaceae	Ch	Medit. (s.s.)	N					1.8,10
358	Lotus tetragonolobus L.	Lotus	Fabaceae	P	Medit. (s.s.)	N					8
359	Lupinus angustifolius L.	Lupinus	Fabaceae	T	Medit. (s.s.)	N					2.8
360	Lupinus gussoneanus J.Agardh	Lupinus	Fabaceae	T	Medit. (s.s.)	N					2.8
361	Luzula forsteri (Sm.) DC.	Luzula	Juncaceae	H	Euri-Medit.	N					2,3,5,8
362	Lysimachia arvensis (L.) U.Manns & Anderb.	Lysimachia	Primulaceae	T	Cosmop. (Sub)	N				OC	5,8,9,10	76
363	Lysimachia foemina (Mill.) U.Manns & Anderb.	Lysimachia	Primulaceae	T	Cosmop. (Sub)	N				OC	2,3,5,8,10
364	Lysimachia linum-stellatum (L.)	Lysimachia	Primulaceae	T	Medit. (s.s.)	N				F	1,5,8
365	Lysimachia monelli (L.) U.Manns & Anderb.	Lysimachia	Primulaceae	H	Medit. (s.s.)	N			LC	F	1,2,3,4,5
366	Macrobriza maxima (L.) Tzvelev	Macrobriza	Poaceae	T	Medit. (s.s.)	N					1,3,5,10
367	Magydaris pastinacea (Lam.) Paol.	Magydaris	Apiaceae	H	Medit. (s.s.)	N					2.8
368	Malva arborea (L.) Webb & Berthel.	Malva	Malvaceae	H	Medit. (s.s.)	N					1.8
369	Malva multiflora (Cav.) Soldano, Banfi & Galasso	Malva	Malvaceae	T	Medit. (s.s.)	N					2.8,10
370	Malva olbia (L.) Alef.	Malva	Malvaceae	P	Medit. (s.s.)	N				F	1.8,10
371	Malva parviflora L.	Malva	Malvaceae	T	Euri-Medit.	N				OC	2.8	77
372	Malva subovata (DC.) Molero & J.M.Monts.	Malva	Malvaceae	NP	Medit. (s.s.)	N				F
373	Malva sylvestris L.	Malva	Malvaceae	H	Cosmop. (Sub)	N				OC	2,5,8	78
374	Marrubium vulgare L.	Marrubium	Lamiaceae	H	Cosmop. (Sub)	N				F	2.8	35
375	Medicago orbicularis (L.) Bartal.	Medicago	Fabaceae	T	Euri-Medit.	N				F	2,3,5
376	Medicago praecox DC.	Medicago	Fabaceae	T	Medit. (s.s.)	N					2.8
377	Medicago rigidula (L.) All.	Medicago	Fabaceae	T	Euri-Medit.	N					5
378	Medicago sativa L.	Medicago	Fabaceae	H	Europ. (sl.)	N		A nat		F		79
379	Medicago tenoreana Ser.	Medicago	Fabaceae	T	Europ. (sl.)	N					5
380	Medicago truncatula Gaertn.	Medicago	Fabaceae	T	Medit. (s.s.)	N					2,3
381	Melica ciliata L.	Melica	Poaceae	H	Euri-Medit.	N					5.8
382	Melica minuta L. subsp. latifolia (Coss.) W.Hempel	Melica	Poaceae	H	Medit. (s.s.)	N			DD		1,4,5,8
383	Mentha aquatica L. subsp. aquatica	Mentha	Lamiaceae	H	Cosmop. (Sub)	N					2.8
384	Mentha pulegium L. subsp. pulegium	Mentha	Lamiaceae	H	Euri-Medit.	N				F	1.8,10	27
385	Mentha suaveolens Ehrh. subsp. insularis (Req.) Greuter	Mentha	Lamiaceae	H	Endem.	Y	Sa-Co-Ta			OC	2,3,8
386	Mercurialis annua L.	Mercurialis	Euphorbiaceae	T	Paleotemp.	N					1,2,8
387	Mercurialis corsica Coss. & Kralik	Mercurialis	Euphorbiaceae	Ch	Endem.	Y	Sa-Co		LC	F	1,2,3,8
388	Micromeria graeca (L.) Benth. ex Rchb. subsp. graeca	Micromeria	Lamiaceae	Ch	Medit. (s.s.)	N				F	1,2,3,5,8,9,10
389	Misopates orontium (L.) Raf.	Misopates	Plantaginaceae	T	Paleotemp.	N				OC	2,3,5,8
390	Moraea sisyrinchium (L.) Ker Gawl.	Moraea	Iridaceae	G	Medit. (s.s.)	N					2.8
391	Morisia monanthos (Viv.) Asch.	Morisia	Brassicaceae	H	Endem.	Y	Sa-Co		LC	F	9
392	Muscari comosum (L.) Mill.	Muscari	Asparagaceae	G	Euri-Medit.	N			LC	F	1.8	27
393	Myosotis arvensis (L.) Hill subsp. arvensis	Myosotis	Boraginaceae	T	Euri-Medit.	N					2.8
394	Myrtus communis L.	Myrtus	Myrtaceae	P	Medit. (s.s.)	N				OC	1,2,8	27
395	Neatostema apulum (L.) I.M.Johnst.	Neatostema	Boraginaceae	T	Medit. (s.s.)	N					9.8
396	Neotinea maculata (Desf.) Stearn	Neotinea	Orchidaceae	G	Medit. (s.s.)	N					1,4,8
397	Nerium oleander L. subsp. oleander	Nerium	Apocynaceae	P	Medit. (s.s.)	N				OC	2,3,8,10	80
398	Odontites luteus (L.) Clairv.	Odontites	Orobanchaceae	T	Euri-Medit.	N					1.8
399	Oenanthe pimpinelloides L.	Oenanthe	Apiaceae	H	Medit.-Atl. (Subatl.)	N					2.8
400	Olea europaea L.	Olea	Oleaceae	P	Medit. (s.s.)	N				OC	2.5,10	81
401	Oloptum miliaceum (L.) Röser & H.R.Hamasha	Oloptum	Poaceae	H	Medit. (s.s.)	N				F	1,2,3,4,5,8	27
402	Oloptum thomasii (Duby) Banfi & Galasso	Oloptum	Poaceae	H	Medit. (s.s.)	N				OC	10
403	Ononis minutissima L.	Ononis	Fabaceae	Ch	Medit. (s.s.)	N					2
404	Ononis natrix L. subsp. natrix	Ononis	Fabaceae	H	Medit. (s.s.)	N				OC	8
405	Onopordum illyricum L.	Onopordum	Asteraceae	H	Medit. (s.s.)	N				OC	2.8,10
406	Ophrys annae Devillers-Tersch. & Devillers	Ophrys	Orchidaceae	G	Endem.	Y	Sa-Co		LC		2.8
407	Ophrys apifera Huds.	Ophrys	Orchidaceae	G	Euri-Medit.	N					2.8
408	Ophrys bombyliflora Link	Ophrys	Orchidaceae	G	Medit. (s.s.)	N				OC	1.8
409	Ophrys conradiae Melki et Deschâtres	Ophrys	Orchidaceae	G	Endem.	Y	It		NT		8
410	Ophrys exaltata Ten. subsp. morisii (Martelli) Del Prete	Ophrys	Orchidaceae	G	Endem.	Y	Sa-Co		LC		2.8
411	Ophrys fusca Link subsp. funerea (Viv.) Arcang.	Ophrys	Orchidaceae	G	Medit. (s.s.)	N					1,3,5,8
412	Ophrys holosericea (Burnm.f.) Greuter	Ophrys	Orchidaceae	G	Endem.	Y	Sa-Co				2
413	Ophrys incubacea Bianca	Ophrys	Orchidaceae	G	Medit. (s.s.)	N					8
414	Ophrys scolopax Cav.	Ophrys	Orchidaceae	G	Euri-Medit.	N			LC		5
415	Ophrys speculum Link	Ophrys	Orchidaceae	G	Medit. (s.s.)	N			LC	OC	2.8
416	Ophrys tenthredinifera Willd.	Ophrys	Orchidaceae	G	Endem.	Y	Sa-Co		LC	OC	2,3,8
417	Opuntia ficus-indica (L.) Mill.	Opuntia	Cactaceae	P	Trop.	N		N inv		F	8.8,10	82
418	Orchis anthropophora (L.) All.	Orchis	Orchidaceae	G	Medit. (s.s.)	N				OC	1,5,8,10
419	Orchis mascula (L.) L. subsp. ichnusae Corrias	Orchis	Orchidaceae	G	Endem.	Y	Sa-Co		EN		2,4,8
420	Ornithogalum corsicum Jord. & Fourr.	Ornithogalum	Asparagaceae	G	Endem.	Y	Sa		LC		2.8
421	Ornithopus compressus L.	Ornithopus	Fabaceae	T	Euri-Medit.	N					1.8
422	Orobanche amethystea Thuill.	Orobanche	Orobanchaceae	T	Medit.-Atl. (Subatl.)	N					5
423	Orobanche artemisiae-campestris Vaucher ex Gaudin	Orobanche	Orobanchaceae	T	Euri-Medit.	N				OC	10
424	Orobanche canescens C.Presl	Orobanche	Orobanchaceae	T	Medit. (s.s.)	N					2,4,8,10
425	Orobanche lutea Baumg.	Orobanche	Orobanchaceae	T	Europ. (sl.)	N					8,10
426	Orobanche minor Sm.	Orobanche	Orobanchaceae	T	Cosmop. (Sub)	N				OC	2,3,5,8
427	Orobanche rigens Loisel.	Orobanche	Orobanchaceae	T	Endem.	Y	Sa-Co		LC	OC	1,2,8
428	Osyris alba L.	Osyris	Santalaceae	NP	Euri-Medit.	N				F	1,2,8
429	Oxalis pes-caprae L.	Oxalis	Oxalidaceae	G	Afric.	N		N inv		OC	2.5	83
430	Oxybasis glauca (L.) S.Fuentes, Uotila & Borsch	Oxybasis	Amaranthaceae	T	Cosmop. (Sub)	N					8
431	Oxybasis urbica (L.) S.Fuentes, Uotila & Borsch	Oxybasis	Amaranthaceae	T	Cosmop. (Sub)	N					8
432	Pallenis spinosa (L.) Cass. subsp. spinosa	Pallenis	Asteraceae	T	Medit. (s.s.)	N					5
433	Pancratium illyricum L.	Pancratium	Amaryllidaceae	G	Endem.	Y	Sa-Co
434	Papaver dubium L.	Papaver	Papaveraceae	T	Medit.-Turan.	N					2.8
435	Papaver pinnatifidum Moris	Papaver	Papaveraceae	T	Medit. (s.s.)	N					5.8
436	Papaver rhoeas L. subsp. rhoeas	Papaver	Papaveraceae	T	Paleotemp.	N					2,3,8,9
437	Parapholis incurva (L.) C.E. Hubb.	Parapholis	Poaceae	T	Medit.-Atl.	N
438	Parietaria judaica L.	Parietaria	Urticaceae	T	Euri-Medit.	N					5
439	Parietaria lusitanica L. subsp. lusitanica	Parietaria	Urticaceae	T	Medit. (s.s.)	N				F	2,4,8.9
440	Paspalum distichum L.	Paspalum	Poaceae	G	Cosmop. (Sub)	N		N inv		F	10	84
441	Peplis portula L.	Peplis	Lythraceae	T	Euriasiat.	N				OC	10
442	Petrorhagia dubia (Raf.) G. López et Romo	Petrorhagia	Caryophyllaceae	T	Medit. (s.s.)	N					2.8
443	Petrorhagia saxifraga (L.) Link subsp. gasparrinii (Guss.) Pignatti ex Greuter & Burdet	Petrorhagia	Caryophyllaceae	H	Euri-Medit.	N					9
444	Petrosedum sediforme (Jacq.) Grulich subsp. sediforme	Petrosedum	Crassulaceae	Ch	Medit. (s.s.)	N				F	1,8,9
445	Phagnalon saxatile (L.) Cass.	Phagnalon	Asteraceae	Ch	Medit. (s.s.)	N				F	1,2,5,10
446	Phalaris coerulescens Desf.	Phalaris	Poaceae	H	Medit. (s.s.)	N
447	Phalaris paradoxa L.	Phalaris	Poaceae	T	Medit. (s.s.)	N					10
448	Phedimus stellatus (L.) Raf.	Phedimus	Crassulaceae	T	Medit. (s.s.)	N				F	2.8
449	Phelipanche lavandulacea (Rchb.) Pomel subsp. lavandulacea	Phelipanche	Orobanchaceae	T	Euri-Medit.	N					2.8
450	Phelipanche nana (Reut.) Soják	Phelipanche	Orobanchaceae	T	Medit. (s.s.)	N					1.8
451	Phelipanche purpurea (Jacq.) Sojak	Phelipanche	Orobanchaceae	T	Europ. (sl.)	N					2.8
452	Phelipanche ramosa L. (Pomel.)	Phelipanche	Orobanchaceae	T	Paleotemp.	N					1.8
453	Phillyrea angustifolia L.	Phillyrea	Oleaceae	P	Medit. (s.s.)	N				F	1,2,3,5,8,10	81
454	Phillyrea latifolia L.	Phillyrea	Oleaceae	P	Medit. (s.s.)	N				F	2,3,5,8
455	Phleum sardoum (Hack.) Hack.	Phleum	Poaceae	T	Endem.	Y	Sa-Co
456	Phoenix canariensis H.Wildpret	Phoenix	Arecaceae	P	Macarones.	N					8.9
457	Phragmites australis (Cav.) Trin. ex Steud.	Phragmites	Poaceae	G	Cosmop. (Sub)	N				F	3,5,8,10	85
458	Phytolacca dioica L.	Phytolacca	Phytolaccaceae	P	Amer.	N		N cas			9
459	Pinus halepensis Mill.	Pinus	Pinaceae	P	Medit. (s.s.)	N				F	2.5	86.87
460	Pinus halepensis Mill. subsp. brutia (Ten.) Holmboe	Pinus	Pinaceae	P	Medit. (s.s.)	N		N cas		OC	10
461	Pinus pinaster Aiton subsp. pinaster	Pinus	Pinaceae	P	Medit. (s.s.)	N				OC	2.8	27
462	Pinus pinea L.	Pinus	Pinaceae	P	Euri-Medit.	N				OC	1,2,3,5,8,9,10	27
463	Piptatherum caerulescens (Desf.) P. Beauv.	Piptatherum	Poaceae	H	Medit. (s.s.)	N				F	8.9	88
464	Pistacia lentiscus L.	Pistacia	Anacardiaceae	P	Medit. (s.s.)	N				F	2,3,4,5,8,10	85.89
465	Pistacia terebinthus L. subsp terebinthus	Pistacia	Anacardiaceae	P	Euri-Medit.	N				OC	4.8,10	52
466	Plantago afra L.	Plantago	Plantaginaceae	T	Medit. (s.s.)	N					5
467	Plantago arenaria Waldst. & Kit.	Plantago	Plantaginaceae	T	Europ. (sl.)	N					8
468	Plantago bellardii All. subsp. bellardii	Plantago	Plantaginaceae	T	Medit. (s.s.)	N				F	1,2,3,5,8,10
469	Plantago coronopus L.	Plantago	Plantaginaceae	T	Euri-Medit.	N				F	2,5,8,10
470	Plantago lagopus L.	Plantago	Plantaginaceae	T	Medit. (s.s.)	N				F	2,3,5,8
471	Plantago lanceolata L.	Plantago	Plantaginaceae	H	Cosmop. (Sub)	N				F	2,3,8,10	38
472	Poa annua L.	Poa	Poaceae	T	Cosmop. (Sub)	N				F	8	55
473	Polycarpon tetraphyllum (L.) L.	Polycarpon	Caryophyllaceae	T	Euri-Medit.	N					5.8
474	Polygala monspeliaca L.	Polygala	Polygalaceae	T	Medit. (s.s.)	N					5
475	Polygala padulae Arrigoni	Polygala	Polygalaceae	H	Endem.	Y	Sa-Co		LC	OC	1.8
476	Polygala sardoa Chodat	Polygala	Polygalaceae	H	Endem.	Y	Sa-Co		EN	OC	1,2,4,8,9
477	Polygonum aviculare L. subsp. aviculare	Polygonum	Polygonaceae	T	Cosmop.	N				F	8	90
478	Polygonum romanum Jacq.	Polygonum	Polygonaceae	Ch	Medit. (s.s.)	N				OC	10
479	Polygonum scoparium Req. ex Loisel.	Polygonum	Polygonaceae	Ch	Endem.	Y	Sa-Co		EN	F	2.8
480	Polypodium cambricum L.	Polypodium	Polypodiaceae	H	Euri-Medit.	N					8.9
481	Polypogon maritimus Willd. subsp. maritimus	Polypogon	Poaceae	T	Medit. (s.s.)	N					10
482	Polypogon subspathaceus Req.	Polypogon	Poaceae	T	Medit. (s.s.)	N				OC	1,2,8
483	Populus nigra L.	Populus	Salicaceae	P	Paleotemp.	N				OC	8.9	53
484	Potentilla reptans L.	Potentilla	Rosaceae	H	Cosmop. (Sub)	N				F	10
485	Poterium sanguisorba L.	Poterium	Rosaceae	H	Cosmop. (Sub)	N					1.5
486	Poterium sanguisorba L. subsp. balearicum (Bourg. ex Nyman) Stace	Poterium	Rosaceae	H	Europ. (sl.)	N					1,4,8
487	Prospero autumnale (L.) Speta	Prospero	Asparagaceae	G	Euri-Medit.	N					2.8
488	Prunella vulgaris L. subsp. vulgaris	Prunella	Lamiaceae	H	Circumbor.	N				F	1,2,8
489	Pteridium aquilinum (L.) Kuhn subsp. aquilinum	Pteridium	Dennstaedtiaceae	G	Cosmop. (Sub)	N				F	2.8	38
490	Ptilostemon casabonae (L.) Greuter	Ptilostemon	Asteraceae	H	Endem.	Y	Sa-Co		LC	F	1,2,3,4,5,8,10
491	Pulicaria odora (L.) Rchb.	Pulicaria	Asteraceae	H	Asiat.	N				OC	1,2,3,8
492	Punica granatum L.	Punica	Lythraceae	P	Asiat.	N		A nat			9
493	Pyrus spinosa Forssk.	Pyrus	Rosaceae	P	Medit. (s.s.)	N					2,3,8,10
494	Quercus coccifera L.	Quercus	Fagaceae	P	Medit. (s.s.)	N					1,2,8
495	Quercus ilex L.	Quercus	Fagaceae	P	Medit. (s.s.)	N				OC	2,3,4,5,8,9,10	81
496	Quercus suber L.	Quercus	Fagaceae	P	Medit. (s.s.)	N				OC	2,3,8,9	27
497	Quercus x morisii Borzí (Q. ilex x Q. suber)	Quercus	Fagaceae	P	Medit. (s.s.)	N					2.8
498	Ranunculus bullatus L.	Ranunculus	Ranunculaceae	H	Medit. (s.s.)	N				F	2.8
499	Ranunculus chius DC.	Ranunculus	Ranunculaceae	T	Medit. (s.s.)	N					10
500	Ranunculus cordiger Viv. subsp. diffusus (Moris) Arrigoni	Ranunculus	Ranunculaceae	H	Endem.	Y	Sa-Co		EN		10
501	Ranunculus trichophyllus Chaix	Ranunculus	Ranunculaceae	Hy	Euriasiat.	N					10
502	Raphanus raphanistrum L.	Raphanus	Brassicaceae	T	Paleotemp.	N					1,2,3
503	Raphanus raphanistrum L. subsp. raphanistrum	Raphanus	Brassicaceae	T	Medit. (s.s.)	N					8
504	Rapistrum rugosum (L.) All.	Rapistrum	Brassicaceae	T	Euri-Medit.	N				F	8.9	91
505	Reichardia picroides (L.) ROTH	Reichardia	Asteraceae	H	Medit. (s.s.)	N				F	2,3,4,5,8,10
506	Reseda alba L. subsp. alba	Reseda	Resedaceae	H	Medit. (s.s.)	N					1,2,8,9	92
507	Reseda luteola L.	Reseda	Resedaceae	H	Medit. (s.s.)	N				F
508	Reseda luteola L. subsp. dimerocarpa (Müll.Arg.) Abdallah & de Wit	Reseda	Resedaceae	H	Endem.	Y	Sa-Co			O	1,3,4,5,8,9,10
509	Rhagadiolus stellatus (L.) Gaertn. Willd.	Rhagadiolus	Asteraceae	T	Euri-Medit.	N					1,2,8
510	Rhamnus alaternus L. subsp. alaternus	Rhamnus	Rhamnaceae	P	Medit. (s.s.)	N					2,3,5,8,9
511	Rhodalsine geniculata (Poir.) F.N.Williams	Rhodalsine	Caryophyllaceae	Ch	Medit. (s.s.)	N					10
512	Robinia pseudoacacia L.	Robinia	Fabaceae	P	Amer.	N		N inv			2.8	93
513	Romulea columnae Sebast. & Mauri	Romulea	Iridaceae	G	Medit. (s.s.)	N					2.8
514	Romulea ligustica Parl.	Romulea	Iridaceae	G	Medit. (s.s.)	N			NT		2,3,8
515	Romulea requienii Parl.	Romulea	Iridaceae	G	Endem.	Y	Sa-Co		LC		2.8
516	Rosa sempervirens L.	Rosa	Rosaceae	NP	Medit. (s.s.)	N					1,2,8
517	Rostraria cristata (L.) Tzvelev	Rostraria	Poaceae	T	Cosmop. (Sub)	N					2,3,5,8	94
518	Rostraria hispida (Savi) Doğan	Rostraria	Poaceae	T	Medit. (s.s.)	N					8.9
519	Rubia peregrina L.	Rubia	Rubiaceae	P	Medit. (s.s.)	N				F	1,2,4,5,8,9
520	Rubus ulmifolius Schott	Rubus	Rosaceae	NP	Euri-Medit.	N				F	1,2,5,8,9,10	95
521	Rumex acetosa L. subsp. acetosa	Rumex	Polygonaceae	H	Cosmop. (Sub)	N				F	8	96
522	Rumex bucephalophorus L. subsp. bucephalophorus	Rumex	Polygonaceae	T	Medit.-Atl. (Subatl.)	N				F	2,3,4,5,8,10	27
523	Rumex conglomeratus Murray	Rumex	Polygonaceae	H	Europ. (sl.)	N					2.8
524	Rumex crispus L.	Rumex	Polygonaceae	H	Cosmop.	N				OC	10	97
525	Rumex hydrolapathum Huds.	Rumex	Polygonaceae	H	Europ. (sl.)	N				OC	10	98
526	Rumex pulcher L.	Rumex	Polygonaceae	H	Europ. (sl.)	N				F	2.8,10
527	Rumex scutatus L subsp. glaucescens (Guss.) Brullo, Scelsi et Spamp.	Rumex	Polygonaceae	H	Endem.	Y	Sa-Si		LC	F	2,3,5,8,9
528	Rumex thyrsoides Desf.	Rumex	Polygonaceae	H	Medit. (s.s.)	N					2.8
529	Ruscus aculeatus L.	Ruscus	Asparagaceae	Ch	Euri-Medit.	N					8
530	Ruta angustifolia Pers.	Ruta	Rutaceae	Ch	Medit. (s.s.)	N					2
531	Ruta chalepensis L.	Ruta	Rutaceae	Ch	Medit. (s.s.)	N					2.8
532	Sagina maritima Don	Sagina	Caryophyllaceae	T	Medit.-Atl.	N				F	2.8
533	Sagina subulata (Sw.) Presl	Sagina	Caryophyllaceae	H	Medit.-Atl.	N				F	2.8
534	Salix alba L.	Salix	Salicaceae	P	Europ. (sl.)	N				OC	10	99
535	Salix arrigonii Brullo	Salix	Salicaceae	P	Endem.	Y	Sa-Co		VU
536	Salix atrocinerea Brot. subsp. atrocinerea	Salix	Salicaceae	P	Medit. (s.s.)	N			NT	F	2,3,8,10
537	Salix purpurea L.	Salix	Salicaceae	P	Europ. (sl.)	N					2
538	Salvia rosmarinus Spenn.	Rosmarinus	Lamiaceae	NP	Medit. (s.s.)	N				F	4,5,8	18
539	Salvia verbenaca L.	Salvia	Lamiaceae	H	Medit.-Atl.	N					2,5,8
540	Samolus valerandi L.	Samolus	Primulaceae	H	Cosmop. (Sub)	N			LC		2.8
541	Santolina corsica Jord. & Fourr.	Santolina	Asteraceae	NP	Endem.	Y	Sa-Co		LC	F	1,2,4,5,8
542	Saxifraga corsica (Ser. ex Duby) Gren. & Godr. subsp. corsica	Saxifraga	Saxifragaceae	H	Endem.	Y	Sa-Co		LC		4.8
543	Scandix pecten - veneris L.	Scandix	Apiaceae	T	Euri-Medit.	N					8.9
544	Scirpoides holoschoenus (L.) Sojàk	Scirpoides	Cyperaceae	G	Euri-Medit.	N				F	2,3,5,8,10	27
545	Scleranthus annuus L.	Scleranthus	Caryophyllaceae	T	Paleotemp.	N					2,3,8
546	Scolymus hispanicus L.	Scleranthus	Caryophyllaceae	H	Euri-Medit.	N				F	5,10	79
547	Scorpiurus muricatus L.	Scorpiurus	Fabaceae	T	Euri-Medit.	N				F	1,5,8,10
548	Scorpiurus vermiculatus L.	Scorpiurus	Fabaceae	T	Medit. (s.s.)	N					5.8
549	Scrophularia canina L.	Scrophularia	Scrophulariaceae	Ch	Euri-Medit.	N				F	1,2,3,6,8,9,10	18
550	Scrophularia peregrina L.	Scrophularia	Scrophulariaceae	T	Medit. (s.s.)	N					1,3,8,9
551	Scrophularia trifoliata L.	Scrophularia	Scrophulariaceae	H	Endem.	Y	Sa-Co-Ta		NT		1,2,4,8
552	Sedum album L. subsp. micranthum (Bast. ex DC.) Syme	Sedum	Crassulaceae	Ch	Euri-Medit.	N					4.8
553	Sedum caeruleum L.	Sedum	Crassulaceae	T	Medit. (s.s.)	N			LC	F	2,3,4,8
554	Sedum dasyphyllum L.	Sedum	Crassulaceae	Ch	Euri-Medit.	N					4
555	Selaginella denticulata (L.) Spring	Selaginella	Selaginellaceae	Ch	Medit. (s.s.)	N					1.2
556	Senecio leucanthemifolius Poir. subsp. leucanthemifolius	Senecio	Asteraceae	T	Medit. (s.s.)	N			LC		2.8
557	Senecio vulgaris L.	Senecio	Asteraceae	T	Cosmop. (Sub)	N			NT	F	2,3,5,8,10	52
558	Serapias lingua L.	Serapias	Orchidaceae	G	Medit. (s.s.)	N			LC	OC	2.8,10
559	Serapias nurrica Corrias	Serapias	Orchidaceae	G	Medit. (s.s.)	N			EN		2.8
560	Serapias parviflora Parl.	Serapias	Orchidaceae	G	Medit. (s.s.)	N					1,3,5,8
561	Sesamoides interrupta (Boreau) G. López	Sesamoides	Resedaceae	H	Medit. (s.s.)	N					2.8
562	Seseli praecox (Gamisans) Gamisans	Seseli	Apiaceae	Ch	Endem.	Y	Sa-Co		LC
563	Sesleria insularis Sommier subsp. morisiana Arrigoni	Sesleria	Poaceae	H	Endem.	Y	Sa-Co		VU		1,4,8
564	Setaria italica (L.) P.Beauv. subsp. viridis (L.)	Setaria	Poaceae	T	Cosmop. (Sub)	N					8
565	Sherardia arvensis L.	Sherardia	Rubiaceae	T	Cosmop. (Sub)	N					1,2,3,5,8
566	Silene bellidifolia Juss. ex Jacq.	Silene	Caryophyllaceae	T	Medit. (s.s.)	N				F	8	102
567	Silene colorata Poir.	Silene	Caryophyllaceae	T	Medit. (s.s.)	N				F	8	18
568	Silene gallica L.	Silene	Caryophyllaceae	T	Cosmop. (Sub)	N					2,3,8
569	Silene latifolia Poir.	Silene	Caryophyllaceae	H	Medit. (s.s.)	N				F		103
570	Silene morisiana Bég. et Ravano	Silene	Caryophyllaceae	T	Endem.	Y	Sa-Co		EN		8
571	Silene vulgaris (Moench) Garcke subsp. prostrata (Gaudin) Schinz & Thell.	Silene	Caryophyllaceae	H	Europ. (sl.)	N					5
572	Silene vulgaris (Moench) Garcke subsp. tenoreana (Colla) Soldano et F. Conti	Silene	Caryophyllaceae	H	Medit. (s.s.)	N				F	1,4,8,10	104
573	Sinapsis arvensis L. subsp. arvensis	Sinapsis	Brassicaceae	T	Medit. (s.s.)	N				F	9	91
574	Sisymbrium officinale (L.) Scop.	Sisymbrium	Brassicaceae	T	Cosmop. (Sub)	N					2.8
575	Sixalix atropurpurea (L.) Greuter & Burdet	Sixalix	Caprifoliaceae	H	Medit. (s.s.)	N			LC	F	1,2,3,4,5,8,10
576	Smilax aspera L.	Smilax	Smilacaceae	NP	Medit. (s.s.)	N				F	1,2,3,4,5,8,10	105
577	Smyrnium olusatrum L.	Smyrnium	Apiaceae	H	Medit.-Atl. (Subatl.)	N					2,8,9
578	Solanum nigrum L.	Solanum	Solanaceae	T	Cosmop. (Sub)	N					2,5,8,9
579	Sonchus asper (L.) Hill	Sonchus	Asteraceae	T	Cosmop. (Sub)	N				F	5,10	106
580	Sonchus oleraceus L.	Sonchus	Asteraceae	T	Cosmop. (Sub)	N				F	1,2,3,5,8,9,10	52
581	Sonchus tenerrimus L.	Sonchus	Asteraceae	T	Medit. (s.s.)	N				OC	9,10
582	Spergularia rubra (L.) J.Presl & C.Presl	Spergularia	Caryophyllaceae	Ch	Cosmop. (Sub)	N				OC	10	100
583	Spiranthes spiralis (L.) Chevall.	Spiranthes	Orchidaceae	G	Medit.-Atl. (Subatl.)	N					2.8
584	Stachys corsica Pers	Stachys	Lamiaceae	H	Endem.	Y	Sa-Co
585	Stachys glutinosa L.	Stachys	Lamiaceae	Ch	Endem.	Y	Sa-Co-Ta		LC	F	1,2,3,4,5,8
586	Stachys major (L.) Bartolucci & Peruzzi	Stachys	Lamiaceae	Ch	Medit. (s.s.)	N					5.8
587	Stachys romana (L.) E.H.L.Krause	Stachys	Lamiaceae	T	Medit. (s.s.)	N					2,3,8
588	Staphisagria requienii (DC.) Spach subsp. picta (Willd.) Peruzzi	Staphisagria	Ranunculaceae	H	Endem.	Y	Sa-Co-H-Bl		LC		5.8
589	Stellaria media (L.) Vill.	Stellaria	Caryophyllaceae	T	Cosmop.	N				F	2,3,5,8	35
590	Stipellula capensis (Thunb.) Röser & H.R. Hamasha	Stipellula	Poaceae	T	Medit. (s.s.)	N				OC	5
591	Stuckenia pectinata (L.) Börner	Stuckenia	Potamogenaceae	Hy	Cosmop.	N				OC	10	101
592	Sulla capitata (Desf.) B.H.Choi & H.Ohashi	Sulla	Fabaceae	T	Medit. (s.s.)	N				OC	10
593	Sulla coronaria (L.) B.H.Choi & H.Ohashi	Sulla	Fabaceae	H	Medit. (s.s.)	N					8
594	Symphyotrichum squamatum (Spreng.) G.L.Nesom	Symphyotrichum	Asteraceae	H	Neotrop.	N		N inv		OC	10
595	Tamarix africana Poir.	Tamarix	Tamaricaceae	P	Medit. (s.s.)	N				F	5,10	107
596	Tamarix gallica L.	Tamarix	Tamaricaceae	P	Medit. (s.s.)	N				F	2,3,5,8,10	108
597	Taraxacum officinale Weber	Taraxacum	Asteraceae	H	Circumbor.	N					1,2,4,8	109
598	Teucrium capitatum L. subsp. capitatum	Teucrium	Lamiaceae	Ch	Medit. (s.s.)	N					1,5,9
599	Teucrium flavum L. subsp. glaucum (Jord. & Fourr.) Ronniger	Teucrium	Lamiaceae	Ch	Medit. (s.s.)	N				F	1,2,4,8
600	Teucrium marum L.	Teucrium	Lamiaceae	Ch	Endem.	Y	Sa-Co-Ta-Bl-H			F	1.9
601	Teucrium massiliense L.	Teucrium	Lamiaceae	Ch	Medit. (s.s.)	N					1,2,3,8
602	Teucrium subspinosum Pourr. ex Willd.	Teucrium	Lamiaceae	Ch	Endem.	Y	Sa			F	5
603	Thapsia garganica L. subsp. garganica	Thapsia	Apiaceae	H	Medit. (s.s.)	N					1,2,4,8	113
604	Theligonum cynocrambe L.	Theligonum	Rubiaceae	T	Medit. (s.s.)	N					1,2,4,5,8
605	Thymelaea hirsuta (L.) Endl.	Thymelaea	Thymelaeaceae	NP	Medit. (s.s.)	N				OC	1.9,10
606	Thymus herba-barona Loisel.	Thymus	Lamiaceae	Ch	Endem.	Y	Sa-Co-Bl
607	Tolpis virgata (Desf.) Bertol. subsp. virgata	Tolpis	Asteraceae	H	Medit. (s.s.)	N					1.8
608	Tordylium apulum L.	Tordylium	Apiaceae	T	Medit. (s.s.)	N				OC	2,8,9
609	Torilis africana Spreng.	Torilis	Apiaceae	T	Cosmop. (Sub)	N					2,3,8
610	Torilis arvensis (Huds.) Link subsp. arvensis	Torilis	Apiaceae	T	Cosmop. (Sub)	N					8
611	Trifolium angustifolium L. subsp. angustifolium	Trifolium	Fabaceae	T	Euri-Medit.	N					2,3,5,8
612	Trifolium bocconei Savi	Trifolium	Fabaceae	T	Medit. (s.s.)	N					9
613	Trifolium campestre Schreb.	Trifolium	Fabaceae	T	Paleotemp.	N				F	2,3,5,8	27
614	Trifolium cherleri L.	Trifolium	Fabaceae	T	Euri-Medit.	N					2.8
615	Trifolium fragiferum L. subsp. fragiferum	Trifolium	Fabaceae	H	Paleotemp.	N					5
616	Trifolium glomeratum L.	Trifolium	Fabaceae	T	Medit.-Atl.	N					2.8
617	Trifolium scabrum L.	Trifolium	Fabaceae	T	Euri-Medit.	N					2,5,8
618	Trifolium squarrosum L.	Trifolium	Fabaceae	T	Euri-Medit.	N					9
619	Trifolium stellatum L.	Trifolium	Fabaceae	T	Euri-Medit.	N				OC	2,3,5,8
620	Trifolium subterraneum L.	Trifolium	Fabaceae	T	Euri-Medit.	N				F	2.8	111
621	Trifolium suffocatum L.	Trifolium	Fabaceae	T	Medit. (s.s.)	N					9
622	Trifolium tomentosum L.	Trifolium	Fabaceae	T	Paleotemp.	N					2.8,10
623	Trigonella elegans (Salzm. ex Ser.) Coulot & Rabaute	Trigonella	Fabaceae	T	Medit. (s.s.)	N					9
624	Trigonella italica (L.) Coulot & Rabaute	Trigonella	Fabaceae	T	Medit. (s.s.)	N					5
625	Tripidium ravennae (L.) H.Scholz subsp. ravennae	Tripidium	Poaceae	H	Medit.-Turan.	N
626	Triticum vagans (Jord. & Fourr.) Greuter	Triticum	Poaceae	T	Medit.-Turan.	N					2,5,8
627	Tuberaria guttata (L.) Fourr.	Tuberaria	Cistaceae	T	Euri-Medit.	N					2.8
628	Typha angustifolia L.	Typha	Typhaceae	G	Europ. (sl.)	N				F	2,3,8,10	112
629	Typha latifolia	Typha	Typhaceae	G	Cosmop.	N				F	10
630	Umbilicus rupestris (Salisb.) Dandy	Umbilicus	Crassulaceae	G	Medit.-Trop.	N				OC	2,3,8,9
631	Urospermum dalechampii (L.) Scop. ex F.W. Schmidt	Urospermum	Asteraceae	H	Euri-Medit.	N				OC	1,2,3,4,5,8
632	Urospermum picroides (L.) Scop. ex F.W. Schmidt	Urospermum	Asteraceae	T	Euri-Medit.	N					1,2,4,5,8
633	Urtica atrovirens Req. ex Loisel.	Urtica	Urticaceae	H	Endem.	Y	Sa-Ta
634	Urtica membranacea Poir.	Urtica	Urticaceae	T	Medit. (s.s.)	N					2,5,8
635	Urtica pilulifera L.	Urtica	Urticaceae	T	Medit. (s.s.)	N					2.8
636	Valantia muralis L.	Valantia	Rubiaceae	T	Medit. (s.s.)	N				OC	2,5,8
637	Valerianella eriocarpa Desv.	Valerianella	Caprifoliaceae	T	Medit. (s.s.)	N					8
638	Valerianella microcarpa Loisel.	Valerianella	Caprifoliaceae	T	Medit. (s.s.)	N					2.8
639	Verbascum conocarpum Moris subsp. conocarpum	Verbascum	Scrophulariaceae	H	Endem.	Y	Sa-Co-Ta		LC	F	4.8
640	Verbascum creticum (L.) Kuntze	Verbascum	Scrophulariaceae	H	Medit. (s.s.)	N					2.8
641	Verbascum plantagineum Moris	Verbascum	Scrophulariaceae	H	Endem.	Y	Sa-Co		VU	F	1,2,3,4,5,8
642	Verbascum sinuatum L.	Verbascum	Scrophulariaceae	H	Euri-Medit.	N				OC	1,2,3,5,8,9
643	Verbena officinalis L.	Verbena	Verbenaceae	H	Cosmop.	N				F	8	35
644	Veronica cymbalaria Bodard	Veronica	Plantaginaceae	T	Euri-Medit.	N				OC	1,4,8
645	Viburnum tinus L. subsp. tinus	Viburnum	Viburnaceae	P	Medit. (s.s.)	N				OC	2.8	27
646	Vicia bithynica (L.) L.	Vicia	Fabaceae	T	Medit. (s.s.)	N					1.8
647	Vicia disperma DC.	Vicia	Fabaceae	T	Medit. (s.s.)	N					2.8
648	Vicia hybrida L.	Vicia	Fabaceae	T	Euri-Medit.	N					1.8
649	Vicia lentoides (Ten.) Coss. & Germ.	Vicia	Fabaceae	T	Medit. (s.s.)	N					9
650	Vicia lutea L.	Vicia	Fabaceae	T	Euri-Medit.	N					2.8
651	Vicia sativa L.	Vicia	Fabaceae	T	Cosmop. (Sub)	N				F	1,4,8	35
652	Vinca difformis Pourr. subsp. sardoa Stearn	Vinca	Apocynaceae	Ch	Endem.	Y	Sa-Co		LC	OC	2,8,9
653	Vitis vinifera L.	Vitis	Vitaceae	P	Euri-Medit.	N					2,8,9
654	Xiphion xiphium (L.) M.B.Crespo, Mart.Azorín & Mavrodiev	Xiphion	Iridaceae	G	Medit. (s.s.)	N					8

## Sheet: Legend
Alien type			Endemic kind			IUCN
N	Neophyte		IT	Italian peninsula		DD	Data deficient
A	Archeophyte		SA	Sardinia		EN	Endagered
cas	casual		CO	Corsica		LC	Least concern
nat	naturalized		BL	Balearic Island		NT	Near threatened
inv	invasiv		SI	Sicily		VU	Vulnerable
			TA	Tuscan Arcipelago
			H	Hyères Islands
Phytoremediation			Metallophyte
	Phytostabization		O	OBLIGED
	Phytoextraction		F	FACULTATIVE
			OC	OCCASIONAL

## Sheet: Reference
	Reference
1	Angiolini, C.; Bacchetta, G.; Brullo, S.; Casti, M.; Giusso del Galdo, G.; Guarino, R. The vegetation of mining dumps in SW-Sardinia. Feddes Repert 2005, 116, 243–276.
2	Bacchetta, G.; Casti, M.; Mossa, L.; Piras, M.L. La flora del distretto minerario di Montevecchio (Sardegna sud-occidentale). Webbia 2007, 62, 27–52.
3	Bacchetta, G.; Casti, M.; Zavattero, L . Analisi della vegetazione del distretto minerario di Montevecchio (Sardegna sud-occidentale). Fitosociologia 2007, 44: 83–108.
4	Angius, R.; Bacchetta, G.; Pontecorvo, C. Floristic and vegetational features of Monte Marganai (SW Sardinia). In Biodiversity of Marganai and Montimannu (Sardinia). Research in the framework of the ICP Forests network, Nardi, G.; Whitmore, D.; Bardiani, M.; Birtele, D.; Mason, F.; Spada, L.; Cerretti, P.; (eds), Centro Nazionale per lo studio e la conservazione, 2011; Vol. 1, pp. 57–132.
5	Fois, M.; Murgia, L.; Bacchetta, G. Plant diversity and species composition of the abandoned mines of the Iglesiente mining district (Sardinia, Italy): A restoration perspective. Ecological Engineering 2022, 188: 106879
6	Zavattero, L.; Casti, M.; Di Pietro, R.; Rosati, L.; Bacchetta, G. Analisi vegetazionale e geo-topologica dell’area mineraria di Monteponi (Iglesiente, Sardegna sud-occidentale). Inf Bot Ital 2005, 37: 296–297.
7	Bacchetta, G.; Brullo, S.; Cusma Velari, T.; Feoli Campiella, L.; Kosovel, V. Taxonomic Notes on the Genista ephedroides Group (Fabaceae) from the Mediterranean Area. Novon 2011, 21, 4–19.
8	Pontecorvo, C. La flora dell’Iglesiente (Sardegna SW). Tesi di dottorato. Università degli studi di cagliari 2006
9	Iritti, G. Flora e paesaggio vegetale del Sarrabus Gerrei (Sardegna Sud Orientale). Tesi di dottorato. Università degli studi di cagliari 2006
10	Fois, M; Cuena-Lombraña, A.; Boi, M.E.; McInnes, R.J; Bacchetta, G. Changes to biodiversity and ecosystem services over time in post-mining and quarry ponds. Hydrobiologia, submitted
11	Bacchetta, G., Cambria, S., De Castro, O., Fenu, G., Brullo S. Centranthus pontecorvi (Valerianaceae) a new species from Sardinia. Phytotaxa 2024, 661, 253–266
12	Nirola, R.; Megharaj, M.; Aryal, R.; Naidu, R. Screening of metal uptake by plant colonizers growing on abandoned copper mine in Kapunda, South Australia. International journal of phytoremediation 2016, 18, 399-405.
13	Sinam, G.; Behera, S. K.; Mishra, R. K.; Sinha, S.; Mallick, S.; Khare, P. B. Comparison of two ferns (Adiantum capillus-veneris Linn. and Microsorium punctatum (Linn.) Copel) for their cr accumulation potential and antioxidant responses. International journal of phytoremediation 2012, 14, 629-642.
14	Ramana, S.; Tripathi, A. K.; Kumar, A.; Dey, P.; Saha, J. K.; & Patra, A. K. Phytoremediation of Soils Contaminated with Cadmium by Agave americana. Journal of Natural Fibers 2021, 19, 4984–4992.
15	Pérez-de-Mora, A.; Madejón, E.; Burgos, P.; Cabrera, F. Trace element availability and plant growth in a mine-spill contaminated soil under assisted natural remediation I. Soils. Science of the total environment 2006, 363, 28-37.
16	Mohebzadeh, F., Motesharezadeh, B., Jafari, M., Zare, S., & Aman, M. S. (2021). Remediation of heavy metal polluted soil by utilizing organic amendments and two plant species (Ailanthus altissima and Melia azedarach). Arabian Journal of Geosciences, 14, 1211.
17	Widmer, J.; Norgrove, L. Identifying candidates for the phytoremediation of copper in viticultural soils: A systematic review. Environmental Research 2023, 216, 114518.
18	Chaabani, S.; Abdelmalek-Babbou, C.; Ben Ahmed, H.; Chaabani, A.; Sebei, A. Phytoremediation Assessment of Native Plants Growing on Pb-Zn Mine Site in Northern Tunisia. Environ. Earth Sci. 2017, 76, 585–600.
19	Nahvi, H.; Torabian, S.; Hashemi, S.; Payam, H. Alnus glutinosa (Alder) sapling as a phytoremediator for cadmium in contaminated soil of industrial Park. Results in Engineering 2024, 102317.
20	Sipos, B.; Bibi, D.; Magura, T.; Tóthmérész, B.; Simon, E. High phytoremediation and translocation potential of an invasive weed species (Amaranthus retroflexus) in Europe in metal-contaminated areas. Environmental Monitoring and Assessment 2023, 195, 790.
21	Braglia, R.; Rugnini, L.; Malizia, S.; Scuderi, F.; Redi, E. L.; Canini, A.; Bruno, L. Exploiting the Potential in Water Cleanup from Metals and Nutrients of Desmodesmus sp. and Ampelodesmos mauritanicus. Plants 2021, 10, 1461.
22	Pratas, J.; Favas, P. J.; D’Souza, R.; Varun, M.; Paul, M. S. Phytoremedial assessment of flora tolerant to heavy metals in the contaminated soils of an abandoned Pb mine in Central Portugal. Chemosphere 2013, 90, 2216-2225.
23	Punetha, D.; Tewari, G.; Pande, C.; Kharkwal, G.C.; Tewari, K. Investigation on heavy metal content in common grown vegetables from polluted sites of Moradabad district, India. Journal of Indian Chemical Society 2015, 92, 97-103.
24	El Aafi, N.; Saidi, N.; Maltouf, A.F.; Perez-Palacios, P.; Dary, M.; Brhada, F.; Pajuelo, E. Prospecting Metal-Tolerant Rhizobia for Phytoremediation of Mining Soils from Morocco Using Anthyllis vulneraria L. Environ. Sci. Pollut. Res. 2015, 22, 4500–4512.
25	Arsenov, D.; Župunski, M.; Pajević, S. et al. Health assessment of medicinal herbs, celery and parsley related to cadmium soil pollution-potentially toxic elements (PTEs) accumulation, tolerance capacity and antioxidative response. Environ Geochem Health 2021, 43, 2927–2943.
26	Ning, W.; Yang, Y.; Chen, W.; Li, R.; Cao, M.; Luo, J. Effect of light combination on the characteristics of dissolved organic matter and chemical forms of Cd in the rhizosphere of Arabidopsis thaliana involved in phytoremediation. Ecotoxicology and Environmental Safety 2022, 231, 113212.
27	De la Fuente, V.; Rufo, L.; Rodríguez, N.; Amils, R.; Zuluaga, J. Metal Accumulation Screening of the Río Tinto Flora (Huelva, Spain). Biol. Trace Element. Res. 2010, 134, 318–341.
28	Cristaldi, A., Conti, G. O., Cosentino, S. L., Mauromicale, G., Copat, C., Grasso, A., ... & Ferrante, M. Phytoremediation potential of Arundo donax (Giant Reed) in contaminated soil by heavy metals. Environmental research 2010, 185, 109427.
29	Solis-Hernández, A.P., Chávez-Vergar, B.M, Aída V. Rodríguez-Tovar, A.,V., Beltrán-Paz O.,I., Santillán J., Rivera-Becerril F., Effect of the natural establishment of two plant species on microbial activity, on the composition of the fungal community, and on the mitigation of potentially toxic elements in an abandoned mine tailing, Science of the total environment, 2022, 802.
30	Vicente, C. S.; Pérez-Fernández, M. A. Broad environmental tolerance of native root-nodule bacteria of Biserrula pelecinus indicate potential for soil fertility restoration. Plant Ecology & Diversity 2016, 9, 299-307.
31	Lombini, A.; Poschenrieder, C.; Llugany, M.; Dinelli, E.; Barceló, J. Copper resistance in Silene armeria ecotypes: Does co-tolerance play a role?. Plant Nutrition: Food security and sustainability of agro-ecosystems through basic and applied research 2001, 456-457.
32	Papazoglou, E.G.;Fernando, A.L. Preliminary studies on the growth, tolerance and phytoremediation ability of sugarbeet (Beta vulgaris L.) grown on heavy metal contaminated soil. Industrial crops and products 2017, 107, 463-471.
33	Pistelli, L.; D’Angiolillo, F.; Morelli, E.; Basso, B.; Rosellini, I.; Posarelli, M.; Barbafieri, M. Response of Spontaneous Plants from an Ex-Mining Site of Elba Island (Tuscany, Italy) to Metal(loid) Contamination. Environ. Sci. Pollut. Res. 2017, 24, 7809–7820.
34	Evangelou, M.W.; Kutschinski-Klöss, S.; Ebel, M.; Schaeffer, A. Potential of Borago officinalis, Sinapis alba L. and Phacelia boratus for phytoextraction of Cd and Pb from soil. Water, air, and soil pollution 2007,182, 407-416.
35	Sajad, M.A.; Khan, M.S.; Ali, H. Lead phytoremediation potential of sixty-one plant species: An open field survey. Pure and Applied Biology 2019, 8, 405-419.
36	Lin, L., Shi, J., Liu, Q., Liao, M. A., & Mei, L. Cadmium accumulation characteristics of the winter farmland weeds Cardamine hirsuta Linn. and Gnaphalium affine D. Don. Environmental monitoring and assessment 2014, 186, 4051-4056.
37	Gutiérrez-Ginés, M. J.; Pastor, J.; Hernández, A. J. Heavy metals in native mediterranean grassland species growing at abandoned mine sites: ecotoxicological assessment and phytoremediation of polluted soils. Heavy Metal Contamination of Soils: Monitoring and Remediation 2015, 159-178.
38	Fernández, S.; Poschenrieder, C.; Marcenò, C.; Gallego, J. R.; Jiménez-Gámez, D.; Bueno, A.; Afif, E. Phytoremediation capability of native plant species living on Pb-Zn and Hg-As mining wastes in the Cantabrian range, north of Spain. Journal of Geochemical Exploration 2017, 174, 10-20.
39	Ebrahimi, M. Enhanced phytoremediation capacity of Chenopodium album L. grown on Pb-contaminated soils using EDTA and reduction of leaching risk. Soil and Sediment Contamination: An International Journal 2016, 25, 652-667.
40	Wu, S.; Yang, Y.; Qin, Y.; Deng, X.; Zhang, Q.; Zou, D.; Zeng, Q. Cichorium intybus L. is a potential Cd-accumulator for phytoremediation of agricultural soil with strong tolerance and detoxification to Cd. Journal of Hazardous Materials 2023, 451, 131182.
41	El Mamoun, I.; Mouna, F.; Mohammed, A.; Najib, B.; Zine-El Abidine, T.; Abdelkarim, G.; Didier, B.; Laurent, L.; Abdelaziz, S. Zinc, Lead, and Cadmium Tolerance and Accumulation in Cistus libanotis, Cistus albidus, and Cistus salviifolius: Perspectives on Phytoremediation. Remediation 2020, 30, 73–80.
42	Arenas-Lago, D.; Santos, E.S.; Carvalho, L.C.; Abreu, M.M.; Andrade, M.L. Cistus monspeliensis L. as a potential species for rehabilitation of soils with multielemental contamination under Mediterranean conditions. Environmental Science and Pollution Research 2018, 25, 6443-6455.
43	Abreu, M.M.; Santos, E.S.; Magalhães, M.C.F.; Fernandes, E. Trace Elements Tolerance, Accumulation and Translocation in Cistus populifolius, Cistus salviifolius and Their Hybrid Growing in Polymetallic Contaminated Mine Areas. J. Geochem. Explor. 2012, 123, 52-60
44	Rossini-Oliva, S.; Santos, E.S.; Abreu, M.M. Accumulation of Mn and Fe in Aromatic Plant Species from the Abandoned Rosalgar Mine and Their Potential Risk to Human Health. Appl. Geochem. 2019, 104, 42–50.
45	Gardea-Torresdey, J. L.;Peralta-Videa, J. R.; Montes, M.; De la Rosa, G.; Corral-Diaz, B. Bioaccumulation of cadmium, chromium and copper by Convolvulus arvensis L.: impact on plant growth and uptake of nutritional elements. Bioresource technology 2004, 92, 229-235.
46	Onyia, P. C.; Ozoko, D. C.; Ifediegwu, S. I. Phytoremediation of arsenic-contaminated soils by arsenic hyperaccumulating plants in selected areas of Enugu State, Southeastern, Nigeria. Geology, Ecology, and Landscapes 2021, 5, 308-319.
47	Millán, R.; Gamarra, R.; Schmid, T.; Sierra, M. J.; Quejido, A. J.; Sánchez, D. M.; ... & Vera, R. Mercury content in vegetation and soils of the Almadén mining area (Spain). Science of the Total Environment 2006, 368, 79-87.
48	Al-Sayaydeh, R. S.; Al-Hawadi, J. S.; Al-Habahbeh, K. A.; Al-Nawaiseh, M. B.; Albdaiwi, R. N.; Ayad, J. Y. Phytoremediation potential of selected ornamental woody species to heavy metal accumulation in response to long-term irrigation with treated wastewater. Water 2022, 14, 2086.
49	Lago-Vila, M.; Arenas-Lago, D.; Rodríguez-Seijo, A.; Andrade, M. L.; Vega, F. A. Ability of Cytisus scoparius for phytoremediation of soils from a Pb/Zn mine: Assessment of metal bioavailability and bioaccumulation. Journal of environmental management 2019, 235, 152-160.
50	Brunetti, G.; Soler-Rovira, P.; Farrag, K.; Senesi, N. Tolerance and accumulation of heavy metals by wild plant species grown in contaminated soils in Apulia region, Southern Italy. Plant and Soil 2009, 318, 285-298.
51	Mahdavian, K.; Ghaderian, S. M.; Torkzadeh-Mahani, M. Accumulation and phytoremediation of Pb, Zn, and Ag by plants growing on Koshk lead–zinc mining area, Iran. Journal of soils and sediments 2017, 17, 1310-1320.
52	Baycu, G.; Tolunay, D.; Ozden, H.; Csatari, I.; Karadag, S.; Agba, T.; Rognes, S.E. An Abandoned Copper Mining Site in Cyprus and Assessment of Metal Concentrations in Plants and Soil. International Journal of Phytoremediation 2015, 17, 622–631.
53	Solomou, A.D.; Germani, R.; Proutsos, N.; Petropoulou, M.; Koutroumpilas, P.; Galanis, C.; Maroulis, G.; Kolimenakis, A. Utilizing Mediterranean plants to remove contaminants from the soil environment: A short review. Agriculture 2022, 12, 238.
54	González, H.; Fernández-Fuego, D.; Bertrand, A.; González, A. Effect of pH and citric acid on the growth, arsenic accumulation, and phytochelatin synthesis in Eupatorium cannabinum L., a promising plant for phytostabilization. Environ Sci Pollut Res 2019,26, 26242–26253.
55	Barbafieri, M.; Dadea, C.; Tassi, E.; Bretzel, F.; Fanfani, L. Uptake of Heavy Metals by Native Species Growing in a Mining Area in Sardinia, Italy: Discovering Native Flora for Phytoremediation. Int. J. Phytoremediat. 2011, 13, 985–997.
56	Cao, A.; Carucci, A.; Lai, T.; Bacchetta, G.; Casti, M. Use of Native Species and Biodegradable Chelating Agent in Phytoremediation of Abandoned Mining Area. J. Chem. Technol. Biotechnol. 2009, 84, 884–889.
57	Massa, N.; Andreucci, F.; Poli, M.; Aceto, M.; Barbato, R.; & Berta, G. Screening for heavy metal accumulators amongst autochtonous plants in a polluted site in Italy. Ecotoxicology and environmental safety 2010, 73, 1988-1997.
58	Martínez-Sánchez, M. J.; García-Lorenzo, M. L.; Pérez-Sirvent, C.; Bech, J. Trace element accumulation in plants from an aridic area affected by mining activities. Journal of Geochemical Exploration 2012, 123, 8-12.
59	Sinha, S.; Mishra, R. K.; Sinam, G.; Mallick, S.; Gupta, A. K. Comparative Evaluation of Metal Phytoremediation Potential of Trees, Grasses, and Flowering Plants from Tannery-Wastewater-Contaminated Soil in Relation with Physicochemical Properties. Soil and Sediment Contamination: An International Journal 2013, 22, 958–983.
60	Bacchetta, G.; Boi, M.E.; Cappai, G.; Giudici, G.; Piredda, M.; Porceddu, M. Metal tolerance capability of Helichrysum microphyllum Cambess. subsp. tyrrhenicum Bacch., Brullo & Giusso: A candidate for phytostabilization in abandoned mine sites. Bull. Environ. Contam. Toxicol. 2018, 101, 758–765.
61	Boi, M.E.; Medas, D.; Aquilanti, G.; Bacchetta, G.; Birarda, G.; Cappai, G.; Carlomagno, I.; Casu, M.A.; Gianoncelli, A.; Meneghini, C.; et al. Mineralogy and Zn Chemical Speciation in a Soil-Plant System from a Metal-Extreme Environment: A Study on Helichrysum microphyllum subsp. tyrrhenicum. Minerals 2020, 10, 259.
62	Boi, M.E.; Cappai, G.; Giudici, G.; Medas, D.; Piredda, M.; Porceddu, M.; Bacchetta, G. Ex Situ Phytoremediation Trial of Sardinian Mine Waste Using a Pioneer Plant Species. Environ. Sci. Pollut. Res. 2021, 28, 55736–55753.
63	Nematian, M. A.; Kazemeini, F. Accumulation of Pb, Zn, Cu and Fe in plants and hyperaccumulator choice in Galali iron mine area, Iran. 2013
64	Poschenrieder, P.; Bech, J.; Llugany, M.; Pace, A.; Fenés, E. Copper in Plant Species in a Copper Gradient in Catalonia (North East Spain) and Their Potential for Phytoremediation. Plant Soil 2001, 2, 247–256.
65	Moreira, H.; Marques, A.P.G.C.; Rangel, A.O.S.S.; et al. Heavy Metal Accumulation in Plant Species Indigenous to a Contaminated Portuguese Site: Prospects for Phytoremediation. Water Air Soil Pollut 2011, 221, 377–389.
66	Medas, D.; Giudici, G.; Pusceddu, C.; Casu, M.A.; Birarda, G.; Vaccari, L.; Giannoncelli, A.; Meneghini, C. Impact of Zn Excess on Biomineralization Processes in Juncus acutus Grown in Mine Polluted Sites. J. Hazard. Mater. 2017, 370, 98–107.
67	Branković, S.; Glišić, R.; Topuzović, M.; Simić, Z.; Đekić, V.; Nenadović, N. The Bioacumulation Potential of Species Juncus articulatus L. in the Mine Drainage Water Basin and Flotation" Rudnik", DOO, Serbia. Water Research and Management 2020, 3.
68	Pérez-Sirvent, C.; Hernández-Pérez, C.; Martínez-Sánchez, M. J.; García-Lorenzo, M. L.; Bech, J. Metal uptake by wetland plants: implications for phytoremediation and restoration. Journal of Soils and Sediments 2017, 17, 1384-1393.
69	Paniagua-López, M.; García-Robles, H.; Aguilar-Garrido, A.; Romero-Freire, A.; Lorite, J.; Sierra-Aragón, M. Vegetation establishment in soils polluted by heavy metal(loid)s after assisted natural remediation. Plant Soil 2024, 497, 257–275.
70	Ben Jeddau K.; Vogiatzi C.; Stamatakis A.; Grigorakis, S.; Lydakis Simantiris N. Heavy Metals Accumulation in Plant Tissues of Satureja cretica and Lathyrus ochrus Grown in Contaminated Soils. In CEST 2017 proceddings
71	Saleem, M.H.; Ali, S.; Hussain, S.; Kamran, M.; Chattha, M.S.; Ahmad, S.; Aqeel, M.; Rizwan, M.; Aljarba, N.H.; Alkahtani, S. et al. Flax (Linum usitatissimum L.): A Potential Candidate for Phytoremediation? Biological and Economical Points of View. Plants 2020, 9, 496.
72	Akacha, B. B.; Michalak, M.; Romdhane, W. B.; Kačániová, M.; Saad, R. B.; Mnif, W.; ... & Hsouna, A. B. Recent advances in phytochemistry, pharmaceutical, biomedical, phytoremediation, and bio-preservative applications of Lobularia maritima. South African Journal of Botany 2024, 165, 202-216.
73	Desjardins, D.; Brereton, N. J.; Marchand, L.; Brisson, J.; Pitre, F. E.; Labrecque, M. Complementarity of three distinctive phytoremediation crops for multiple-trace element contaminated soil. Science of the Total Environment 2018, 610, 1428-1438.
74	Gutiérrez-Ginés , M.J.; Hernández, A.J.; Pastor, J.; Impacts of soil-soluble anions on wild and cultivated herbaceous species: implications for soil phytoremediation. J. Soil Sci. Plant Nutr, 2016, 16
75	Safronova, V.I.; Piluzza, G.; Zinovkina, N.Y. et al. Relationships between pasture legumes, rhizobacteria and nodule bacteria in heavy metal polluted mine waste of SW Sardinia. Symbiosis 2012, 58, 149–159.
76	Bashir, S.K.; Irshad, M.; Bacha, A.U.R.; An, P.; Faridullah, F.; Ullah, Z. Investigation of heavy metals uptake in root-shoot of native plant species adjoining wastewater channels. Environmental Monitoring and Assessment, 2024, 196, 6
77	Aloud, S.S.; Alotaibi, K.D.; Almutairi, K.F.; Albarakah, F.N. Assessment of Heavy Metals Accumulation in Soil and Native Plants in an Industrial Environment, Saudi Arabia. Sustainability 2022, 14, 5993.
78	Perlein, A.; Bert, V.; de Souza, M.F. et al. Field evaluation of industrial non-food crops for phytomanaging a metal-contaminated dredged sediment. Environ Sci Pollut Res 2023, 30, 44963–44984.
79	Midhat, L.; Ouazzani, N.; Aziz, F.; Esshaimi, M.; Hejjaj, A.; Mandi, L. Screening of new native metallophytes from copper abandoned mining site: Promising tool for phytoremediation. Land Degradation & Development 2023, 34, 3700-3711.
80	Manousaki, E.; Kalogerakis, N. Halophytes present new opportunities in phytoremediation of heavy metals and saline soils. Industrial & Engineering Chemistry Research 2011, 50, 656-660.
81	Márquez-García, B.; Córdoba, F. Antioxidative System in Wild Populations of Erica andevalensis. Environ. Exp. Bot. 2010, 68, 58–65.
82	Stavi, I. Ecosystem services related with Opuntia ficus-indica (prickly pear cactus): A review of challenges and opportunities. Agroecology and Sustainable Food Systems 2022, 46, 815-841.
83	Benhabylès, L.; Djebbar, R.; Miard, F.; Nandillon, R.; Morabito, D.; Bourgerie, S. Biochar and compost effects on the remediative capacities of Oxalis pes-caprae L. growing on mining technosol polluted by Pb and As. Environmental Science and Pollution Research 2020, 27, 30133-30144.
84	Shu, W.S.; Ye, Z.H.; Lan, C.Y.; Zhang, Z.Q.; & Wong, M.H. Lead, zinc and copper accumulation and tolerance in populations of Paspalum distichum and Cynodon dactylon. Environmental pollution 2002, 120, 445-453.
85	Bacchetta, G.; Cappai, G.; Carucci, A.; Tamburini, E. Use of Native Plants for the Remediation of Abandoned Mine Sites in Mediterranean Semiarid Environments. Bull. Environ. Contam. Toxicol. 2015, 94, 326–333.
86	Kharazian, P.; Bacchetta, G.; Cappai, G.; Piredda, M.; Giudici, G. An Integrated Geochemical and Mineralogical Investigation on Soil-Plant System of Pinus halepensis Pioneer Tree Growing on Heavy Metal Polluted Mine Tailing. Plant Biosyst. 2022, 157, 272–285.
87	Kharazian, P.; Cappai, G.; Boi, M. E.; Porceddu, M.; Piredda, M.; De Giudici, G.; Bacchetta, G. Greenhouse investigation on the phytoremediation potential of pioneer tree Pinus halepensis Mill. in abandoned mine site. International Journal of Phytoremediation 2023, 26, 773–783.
88	Heckenroth, A., Rabier, J., Dutoit, T., Torre, F., Prudent, P., & Laffont-Schwob, I. Selection of native plants with phytoremediation potential for highly contaminated Mediterranean soil restoration: Tools for a non-destructive and integrative approach. Journal of environmental management 2016, 183, 850-863.
89	Bacchetta, G.; Cao, A.; Cappai, G.; Carucci, A.; Casti, M.; Fercia, M. L.; Lonis M.; Mola, F. A field experiment on the use of Pistacia lentiscus L. and Scrophularia canina L. subsp. bicolor (Sibth. et Sm.) Greuter for the phytoremediation of abandoned mining areas. Plant Biosystems - An International Journal Dealing with All Aspects of Plant Biology 2012, 146, 1054–1063.
90	González, R. C.; González-Chávez, M.C.A. Metal accumulation in wild plants surrounding mining wastes. Environmental Pollution 2006, 144, 84-92.
91	Saghi, A.; Rashed Mohassel, M. H.; Parsa, M.; Hammami, H. Phytoremediation of lead-contaminated soil by Sinapis arvensis and Rapistrum rugosum. International journal of phytoremediation 2016, 18, 387-392.
92	Hasnaoui, S.E.; Fahr, M.; Keller, C.; Levard, C.; Angeletti, B.; Chaurand, P.; Triqui, Z.E.A.; Guedira, A.; Rhazi, L.; Colin, F.; et al. Screening of Native Plants Growing on a Pb/Zn Mining Area in Eastern Morocco: Perspectives for Phytoremediation. Plants 2020, 9, 1458.
93	Chirilă Băbău, A. M.; Micle, V.; Damian, G. E.; Sur, I. M. Lead and copper removal from sterile dumps by phytoremediation with Robinia pseudoacacia. Scientific Reports 2024, 14, 9842.
94	Afonso, T. F.; Demarco, C. F.; Pieniz, S.; Quadro, M. S.; Camargo, F. A.; Andreazza, R. Bioprospection of indigenous flora grown in copper mining tailing area for phytoremediation of metals. Journal of environmental management 2020, 256, 109953.
95	Marques, A. P.; Moreira, H.;Rangel, A. O.; Castro, P. M. Arsenic, lead and nickel accumulation in Rubus ulmifolius growing in contaminated soil in Portugal. Journal of Hazardous Materials 2009, 165, 174-179.
96	Barrutia, O.; Garbisu, C.; Hernández-Allica, J.; García-Plazaola, J.I.; Becerril, J.M. Differences in EDTA-assisted metal phytoextraction between metallicolous and non-metallicolous accessions of Rumex acetosa L. Environmental Pollution 2010, 158, 1710-1715.
97	Zhuang, P.; Yang, Q.W.; Wang, H.B.; Shu, W.S. Phytoextraction of heavy metals by eight plant species in the field. Water, Air, and Soil Pollution 2007, 184, 235-242.
98	Ieviņa, S.; Karlsons, A.; Osvalde, A.; Andersone-Ozola, U.; Ievinsh, G. Coastal wetland species Rumex hydrolapathum: Tolerance against flooding, salinity, and heavy metals for its potential use in phytoremediation and environmental restoration technologies. Life 2023, 13, 1604.
99	Urošević, J.; Stanković, D.; Jokanović, D.; Trivan, G.; Rodzkin, A.; Jović, Đ.; Jovanović, F. Phytoremediation Potential of Different Genotypes of Salix alba and S. viminalis. Plants 2024, 13, 735.
100	Medina-Díaz, H.L.; López-Bellido, F.J.; Alonso-Azcárate, J.; Fernández-Morales, F.J.; Rodríguez, L. A new hyperaccumulator plant (Spergularia rubra) for the decontamination of mine tailings through electrokinetic-assisted phytoextraction. Science of the Total Environment 2024, 912, 169543.
101	Anishchenko, O. V., Tolomeev, A. P., Ivanova, E. A., Drobotov, A. V., Kolmakova, A. A., Zuev, I. V., & Gribovskaya, I. V. Accumulation of elements by submerged (Stuckenia pectinata (L.) Börner) and emergent (Phragmites australis (Cav.) Trin. ex Steud.) macrophytes under different salinity levels. Plant Physiology and Biochemistry 2020, 154, 328-340.
102	Marchiol, L.; Fellet, G.; Boscutti, F.; Montella, C.; Mozzi, R.; Guarino, C. Gentle remediation at the former “Pertusola Sud” zinc smelter: Evaluation of native species for phytoremediation purposes. Ecological Engineering 2013, 53, 343-353.
103	Escarré, J., Lefèbvre, C., Raboyeau, S., Dossantos, A., Gruber, W., Cleyet Marel, J. C., van Oort, F. Heavy metal concentration survey in soils and plants of the Les Malines mining district (Southern France): implications for soil restoration. Water, Air, & Soil Pollution 2011, 216, 485-504.
104	Accogli, R.,;Tomaselli, V.; Direnzo, P.; Perrino, E. V.; Albanese, G.; Urbano, M.; Laghetti, G. Edible halophytes and halo-tolerant species in Apulia region (Southeastern Italy): Biogeography, traditional food use and potential sustainable crops. Plants 2023, 12, 549.
105	Poschenrieder, C.; Llugany, M.; Lombini, A.; Dinelli, E.; Bech, J.; Barceló, J. Smilax aspera L. an evergreen Mediterranean climber for phytoremediation. Journal of Geochemical Exploration 2012, 123, 41-44.
106	Yanqun, Z.; Yuan, L.; Jianjun, C.; Haiyan, C.; Li, Q.; Schvartz, C. Hyperaccumulation of Pb, Zn and Cd in herbaceous grown on lead–zinc mining area in Yunnan, China. Environment International 2005, 31, 755-762.
107	Santos, E.S.; Abreu, M.M.; Peres, S.; Magalhães, M.C.F.; Leitão, S.; Santos Pereira, A.; Cerejeira, M.J. Potential of Tamarix africana and Other Halophyte Species for Phytostabilisation of Contaminated Salt Marsh Soils. J. Soils Sediments 2017, 17, 1459–1473.
108	Moreno-Jiménez, E.; Peñalosa, J.M.; Esteban, E.; Pilar Bernal, M. Feasibility of Arsenic Phytostabilisation Using Mediterranean Shrubs: Impact of Root Mineralisation on As Availability in Soils. J. Environ. Monit. 2009, 11, 1375–1380.
109	Vural, A. Trace element accumulation behavior, ability, and propensity of Taraxacum officinale FH Wigg (Dandelion). Environmental Science and Pollution Research 2024, 31, 16667-16684.
110	Mohamed, H.; Mohamed, H.; Mostefa, T.; Yasmina, B.; & Ayoub, K. Phytoremediation potential of spontaneous plant species in soils contaminated by hexavalent chromium in Djelfa city (Algeria). Res. J. Chem. Environ 2022, 26, 66-74.
111	Pajuelo, E., Carrasco, J. A., Romero, L. C., Chamber, M. A., & Gotor, C. Evaluation of the metal phytoextraction potential of crop legumes. Regulation of the expression of O-acetylserine (thiol) lyase under metal stress. Plant Biology 2007, 9, 672-681.
112	Panich-Pat, T.; Upatham, S.; Pokethitiyook, P.; Kruatrachue, M.; Lanza, G. R. Phytoextraction of metal contaminants by Typha angustifolia: interaction of lead and cadmium in soil-water microcosms. Journal of environmental protection 2010, 1, 431.
113	Hachi, M.; Hamidi, M.; Touati, M.; Berrabah, Y.; Korichi, A. Phytoremediation potential of spontaneous plant species in soils contaminated by hexavalent chromium in Djelfa city (Algeria).Res. J. Chem. Environ 2022, 26, 66-74.
